# Supplementary material for: Multiplex immunofluorescence and single‐cell transcriptomic profiling reveal the spatial cell interaction networks in the non‐small cell lung cancer microenvironment
Source: Clin Transl Med. 2023 Jan 1;13(1):e1155. doi: 10.1002/ctm2.1155 (PMC9806015; doi:10.1002/ctm2.1155)
Supplement: Supplementary file 22 — Supporting information. Supplementary table 4. Cell spatial features in the lung cancer microenvironment of the included patients. [file CTM2-13-e1155-s023.xlsx]

## Sheet: Sheet1
Supplementary table 4. Cell spatial features in the lung cancer microenvironment of the included patients.
Patient ID	% number of CD4-CD4 connections	% number of CD20-CD20 connections	% number of CD38-CD38 connections	% number of CD66B-CD66B connections	% number of FOXP3-FOXP3 connections	% number of CD4-CD20 connections	% number of CD4-CD38 connections	% number of CD4-CD66B connections	% number of CD4-FOXP3 connections	% number of CD20-CD38 connections	% number of CD20-CD66B connections	% number of CD20-FOXP3 connections	% number of CD38-CD66B connections	% number of CD38-FOXP3 connections	% number of CD66B-FOXP3 connections	% number of CD8-CD8 connections	% number of CD68-CD68 connections	% number of CD133-CD133 connections	% number of CD163-CD163 connections	% number of PDL1-PDL1 connections	% number of CD8-CD68 connections	% number of CD8-CD133 connections	% number of CD8-CD163 connections	% number of CD8-PDL1 connections	% number of CD68-CD133 connections	% number of CD68-CD163 connections	% number of CD68-PDL1 connections	% number of CD133-CD163 connections	% number of CD133-PDL1 connections	% number of CD163-PDL1 connections	%average length of CD8-CD8 connections	%average length of CD68-CD68 connections	%average length of CD133-CD133 connections	%average length of CD163-CD163 connections	%average length of PDL1-PDL1 connections	%average length of CD8-CD68 connections	%average length of CD8-CD133 connections	%average length of CD8-CD163 connections	%average length of CD8-PDL1 connections	%average length of CD68-CD133 connections	%average length of CD68-CD163 connections	%average length of CD68-PDL1 connections	%average length of CD133-CD163 connections	%average length of CD133-PDL1 connections	%average length of CD163-PDL1 connections	%average length of CD4-CD4 connections	%average length of CD20-CD20 connections	%average length of CD38-CD38 connections	%average length of CD66B-CD66B connections
0	0.00645873	0.184231	0.19195	0.0253623	0.271818	0.0200457	0.0352079	0.00519849	0.0202032	0.0630907	0.0117754	0.0797101	0.00933365	0.0567895	0.0188248	0.0160312	0.00123317	0.891789	0.0107389	0.000719351	0.0043161	0.0205015	0.0114582	0.00154147	0.0121776	0.00333984	0.000154147	0.0226595	0.0023122	0.00102764	2.51713	3.7533	0.81486	3.80241	0.699944	4.17735	3.8284	3.53029	1.76163	2.22092	4.12481	2.73111	3.86309	2.00914	1.81242	0.850384	0.682283	1.02822	1.53018
1	0.0151177	0.0826319	0.0974059	0.182443	0.229514	0.0207868	0.0513657	0.0118536	0.0489607	0.047071	0.00652809	0.0542862	0.0347019	0.0620168	0.055317	0.0203866	0.044215	0.291236	0.346042	0.000794281	0.0161504	0.0947842	0.0352131	0.00397141	0.0317712	0.0344189	0.000529521	0.0667196	0.0111199	0.0026476	1.02827	1.3665	1.03932	1.03795	0.424998	1.62582	1.12465	1.78914	0.738532	1.78152	1.67808	1.26691	1.58144	1.0183	1.09113	1.10959	0.431223	1.07702	0.805558
2	0.00399401	0.0718922	0.601473	0.0527958	0.0224663	0.0107339	0.0389416	0.00511732	0.0107339	0.0509236	0.0198452	0.0243385	0.0254618	0.0375686	0.0237144	0.0105122	0.790001	0.00305586	0.0349591	0.000122234	0.0817748	0.00232245	0.00953429	0.000244469	0.0151571	0.0454712	0.00158905	0.00464491	0.000366703	0.000244469	3.86724	0.815934	1.4667	3.90214	0.305767	0.762536	4.73487	5.31888	0.417819	1.31721	2.07772	2.61373	4.35349	1.53736	7.02928	1.36197	0.638264	0.782546	0.983001
3	0.00460761	0.721017	0.0720868	0.00208086	0.00118906	0.0118906	0.0144174	0.000891795	0.00148633	0.113704	0.0170927	0.0150119	0.0102556	0.00832342	0.0059453	0.021937	0.00552156	0.863453	0.0131324	0	0.00395463	0.0130578	0.00402925	0	0.0489479	0.00343232	0.000223847	0.0211909	0.000970004	0.000149231	4.73444	3.23183	0.717215	4.93859	0	9.7822	3.81403	4.26637	0	1.2442	6.17909	0.866363	4.22192	2.31159	1.1382	1.21506	0.787054	1.53706	0.926953
4	0.0110139	0.116174	0.210018	0.0188594	0.229934	0.0138805	0.0439046	0.0102595	0.0635184	0.0345504	0.00829813	0.0861497	0.0167471	0.0971635	0.0395293	0.0301996	0.0242279	0.49872	0.115509	0.00341239	0.00494796	0.0827504	0.0644941	0.0044361	0.0476028	0.0170619	0.00375363	0.0762668	0.00955468	0.0170619	1.48361	1.25275	0.738209	1.48556	1.66268	2.66203	1.3045	1.84209	2.43107	0.957547	1.38331	1.75235	1.41516	1.62489	2.12844	1.03507	0.274406	0.907535	1.14732
5	0.0117202	0.137937	0.304724	0.0122611	0.148756	0.036603	0.0292102	0.00288496	0.0468806	0.0989903	0.0106383	0.0751893	0.0185719	0.0472413	0.0183916	0.00784522	0.00129771	0.923701	0.00256592	0.00017696	0.00138619	0.028697	0.00283136	0.000294933	0.0127411	0.00253642	0	0.0132425	0.00247744	0.000206453	3.35076	2.59349	0.882088	4.82638	1.51204	4.53435	2.55637	5.77305	5.50367	2.06754	2.52692	0	3.2434	1.5177	0.969184	1.33664	0.772128	0.711707	1.28359
6	0.00190736	0.15109	0.0737057	0.173161	0.0486376	0.0144414	0.00585831	0.0121253	0.00667575	0.164169	0.120436	0.0681199	0.0313351	0.0108992	0.117439	0	0.326087	0	0.289855	0.0144928	0.00724638	0	0.0507246	0.00724638	0.0144928	0.195652	0.057971	0.00724638	0.00724638	0.0217391	0	8.0928	0	10.1909	10.4102	6.51499	0	6.17727	1.98138	3.51487	8.10923	10.7717	6.47523	4.98352	13.361	1.76748	1.06377	0.96727	0.889948
7	0.00246792	0.53998	0.0567621	0.00691017	0.00148075	0.0231984	0.0128332	0.000987167	0.000987167	0.268509	0.0202369	0.0350444	0.0113524	0.0113524	0.00789733	0.00687094	0	0.888951	0.000928505	0.000185701	0.00129991	0.0669452	0.00278552	0.000649954	0.00872795	0.000649954	0.000278552	0.0196843	0.00194986	9.28505e-05	2.12288	0	0.933731	2.21333	0.649182	3.58411	1.67186	2.26704	0.884732	2.52931	5.22488	1.58066	1.87888	1.36465	0.547234	0.937073	0.832943	1.2738	1.39054
8	0.0104895	0.0268065	0.597902	0.00971251	0.047397	0.00854701	0.0174825	0.00738151	0.0167055	0.13209	0.00815851	0.0236985	0.041181	0.03108	0.0213675	0.00446724	0.00446724	0.727333	0.0143944	0.00049636	0.00347452	0.0749504	0.00876903	0.00049636	0.0383852	0.00628723	0	0.103077	0.0122435	0.00115817	1.21189	1.80728	0.962348	1.50869	0.763096	1.60316	1.19395	1.14416	0.892035	1.43693	1.95467	0	1.41269	0.916796	1.87565	1.3116	1.37219	0.819975	0.700379
9	0.0249369	0.141098	0.226957	0.00915404	0.0198864	0.0681818	0.0792298	0.00978535	0.0280934	0.16351	0.0261995	0.0792298	0.0508207	0.0574495	0.0154672	0.0280543	0.0138763	0.33635	0.289291	0.0015083	0.00603318	0.06727	0.0567119	0.00241327	0.0174962	0.0343891	0.000301659	0.13816	0.00241327	0.00573152	1.87932	1.08066	0.77012	1.18328	0.284346	2.22065	1.95778	1.86656	0.903128	1.28856	1.46487	2.09085	1.6923	0.991086	0.972681	0	0.551865	0.914852	3.20713
10	0.0512821	0.010395	0.452529	0.0533611	0.002079	0.027027	0.0644491	0.0693001	0.015246	0.037422	0.015246	0.003465	0.140679	0.042273	0.015246	0.00845804	0.00520494	0.460638	0.071568	0.000650618	0.00650618	0.0865322	0.0214704	0.00195185	0.0793754	0.027326	0	0.213403	0.0162655	0.000650618	0.656608	2.2426	0.81252	2.44872	0.15127	1.45836	0.896897	2.56944	0.765226	1.76795	1.96449	0	1.80506	0.239886	0.497758	1.30386	0.601972	0.740601	1.18264
11	0.0178446	0.0117398	0.0537685	0.632073	0.0389763	0.00399155	0.042733	0.0361587	0.00704391	0.00586992	0.0556469	0.00258277	0.0432026	0.016201	0.0321672	0.0482482	0.0004004	0.429429	0.152553	0.004004	0.0012012	0.0436436	0.0244244	0.0128128	0.0248248	0.0162162	0.0004004	0.222623	0.0128128	0.00640641	1.20953	4.20095	0.895262	1.0948	1.60741	2.00821	1.39121	1.7633	1.88459	1.55638	1.40329	1.67261	1.20733	1.60367	2.36017	1.72542	0.480161	1.76085	0.7412
12	0.011984	0.29605	0.270306	0.00266312	0.00177541	0.018198	0.042166	0.00266312	0.00577008	0.285841	0.00621394	0.00621394	0.0266312	0.0190857	0.00443853	0.00392502	0.0146588	0.731176	0.0611983	0	0.00120154	0.0184236	0.00616789	0.000240308	0.10141	0.00720923	0	0.0522269	0.00136174	0.000801025	0.939852	0.484243	0.848695	2.77206	0	2.45608	2.73407	2.74034	0.506499	0.6131	2.92203	0	2.32156	1.65053	2.23924	1.64519	0.547981	1.23263	2.24685
13	0.0331715	0.16343	0.237864	0.0169903	0.00566343	0.0453074	0.135922	0.0234628	0.012945	0.148867	0.0347896	0.0307443	0.0517799	0.0339806	0.0250809	0.00220438	0.000551094	0.943552	0.00314911	0.000472367	0	0.00952606	0.00377893	7.87278e-05	0.0165328	0	0	0.0125964	0.00732168	0.000236183	2.73459	0.878936	0.95721	3.25377	2.12882	0	2.55279	3.34078	3.45048	0.88452	0	0	2.65897	3.28831	3.9018	1.01093	0.850073	0.839895	1.0502
14	0.00374672	0.0172349	0.396778	0.156238	0.00262271	0.0108655	0.0378419	0.00899213	0.00412139	0.0580742	0.025103	0.00562008	0.20045	0.0344698	0.0378419	0.00154339	7.71694e-05	0.934946	0.00142763	7.71694e-05	7.71694e-05	0.0214531	0.000848864	0	0.0140448	0.000424432	0.000115754	0.0217618	0.00316395	3.85847e-05	2.32746	0.77878	0.98337	2.22977	0.789154	1.03664	1.48983	2.6164	0	1.27438	1.79854	1.47302	1.8028	1.05242	1.27296	0.409725	0.644353	0.870206	1.0147
15	0.00315457	0.54469	0.0231335	0.00525762	0.00736067	0.0725552	0.019979	0.00525762	0.00946372	0.154574	0.0304942	0.0662461	0.019979	0.0178759	0.019979	0.0410397	0.0369357	0.00410397	0.384405	0.0123119	0.0396717	0.00136799	0.154583	0.0177839	0.00547196	0.212038	0.0259918	0.0177839	0.00136799	0.0451436	1.24256	1.41091	0.159186	1.63921	0.259397	1.49603	1.73457	1.68923	0.985048	0.264788	1.83573	1.27581	1.3236	1.97147	1.82083	1.59529	0.885393	0.795417	0.642747
16	0.000674764	0.269231	0.175776	0.189103	0.00286775	0.00472335	0.00708502	0.00657895	0.000843455	0.221491	0.0226046	0.00944669	0.0212551	0.0134953	0.0548246	0.0199336	0	0.179402	0.428571	0.00332226	0.0199336	0.0498339	0.159468	0.00664452	0.00996678	0.0365449	0.00332226	0.0531561	0.00332226	0.0265781	4.54338	0	1.42039	6.09042	1.32205	3.92204	5.00156	6.63058	3.58692	5.4372	6.09577	8.74637	7.26056	9.98348	3.85728	0.632449	0.567838	1.10883	1.40026
17	#N/A	#N/A	#N/A	#N/A	#N/A	#N/A	#N/A	#N/A	#N/A	#N/A	#N/A	#N/A	#N/A	#N/A	#N/A	0.284135	0.00780234	0.171651	0.128739	0	0.0552666	0.20156	0.0760728	0.000650195	0.0409623	0.0136541	0	0.0175553	0	0.00195059	1.01499	1.75458	0.907626	1.60464	0	1.44646	1.16092	1.78807	0.755833	1.17456	1.8904	0	2.19401	0	0.490012	#N/A	#N/A	#N/A	#N/A
18	0.00896861	0.470852	0.0941704	0.00149477	0.0284006	0.0343797	0.0612855	0.0104634	0.0358744	0.115097	0.0269058	0.019432	0.0224215	0.0523169	0.0179372	0.2014	0.00311042	0.0567652	0.285381	0.0108865	0.0155521	0.0800933	0.178849	0.0451011	0.00777605	0.0178849	0.00544323	0.0653188	0.00855365	0.0178849	1.23736	2.44454	0.48561	1.65395	1.07725	2.88852	1.64769	2.13246	1.82341	1.26764	2.62689	3.75825	1.80635	3.24198	3.13442	1.83593	0.538675	0.784784	0.946808
19	0.0367309	0.0206612	0.0624426	0.149219	0.208448	0.0275482	0.0275482	0.0298439	0.0165289	0.0330579	0.0376492	0.0252525	0.0390266	0.0137741	0.272268	0.0406773	0.00147248	0.850359	0.00386527	0.00147248	0.00644211	0.0141726	0.0178539	0.00607399	0.033683	0.00147248	0.0018406	0.0132523	0.00717835	0.00018406	1.86331	2.48236	0.862342	2.8789	1.66769	2.50456	3.67447	3.46192	3.87043	1.23391	4.54403	1.82409	2.6729	1.79372	3.23217	0.379065	0.577145	1.60407	0.875161
20	0.0217592	0.030426	0.257975	0.0945971	0.0741287	0.0105108	0.0403836	0.00977319	0.00977319	0.0562419	0.0366956	0.0173336	0.226812	0.0896183	0.023972	0.13107	0.0146214	0.091906	0.329504	0.013577	0.0203655	0.0924282	0.13107	0.0313316	0.0073107	0.029765	0	0.0600522	0.0229765	0.0240209	1.14958	0.891367	0.594163	1.00171	0.643377	1.47671	1.37231	1.64522	1.2293	1.07533	2.00099	0	1.24705	1.18636	0.781026	1.29541	0.462355	0.909026	0.783639
21	0.05371	0.0742006	0.223533	0.00186278	0.129463	0.0447066	0.140019	0.0105557	0.0229742	0.118907	0.00372555	0.024837	0.0183173	0.114871	0.0183173	0.00529811	0.00272163	0.851617	0.0365787	0.000362884	0.000798345	0.0156403	0.0155677	0.000616903	0.0413688	0.00206844	7.25768e-05	0.0228254	0.00351998	0.000943499	3.57237	1.07301	0.796584	3.39647	1.66422	4.63141	2.09131	4.21306	3.65515	0.955777	5.33181	3.27645	3.75371	2.50254	3.09893	0.878027	0.504985	0.860017	1.81786
22	0.0186829	0.166978	0.138954	0.0280243	0.118403	0.0343298	0.0331621	0.0135451	0.0359645	0.0758991	0.0674918	0.0913125	0.02312	0.125876	0.0282578	0.0119141	0.00331572	0.855569	0.0247274	0	0.00129257	0.0160166	0.0149489	0.000112397	0.0375407	0.00101158	0	0.0326515	0.000505788	0.000393391	2.48851	0.802384	0.822886	3.6528	0	2.83128	2.76124	3.72549	2.22296	1.11418	2.28687	0	2.64299	2.10475	2.47759	0.730042	0.660961	0.534075	1.43594
23	0.00578035	0.0404624	0.0231214	0.204239	0.0558767	0.0154143	0.017341	0.0751445	0.0327553	0.0154143	0.119461	0.0539499	0.0693642	0.0500963	0.22158	0.00761441	0.00228432	0.86256	0.016904	0.000533008	0.00274119	0.0236047	0.00837585	0.000456864	0.0154572	0.00868042	0.000228432	0.0437828	0.00601538	0.000761441	2.22698	3.86048	0.842822	3.40205	0.876743	3.8682	1.77056	4.15453	4.32892	1.54147	3.94138	1.33092	2.34789	2.07507	3.59031	0.746033	1.43475	1.11937	0.979543
24	0.003	0.43525	0.06325	0.01	0.03375	0.041	0.0175	0.00375	0.0065	0.21425	0.037	0.0325	0.02425	0.05375	0.02425	0.0307721	0.00895188	0.680343	0.0186498	0.000559493	0.0205147	0.130362	0.0221932	0.00410295	0.0251772	0.0177173	0.000932488	0.0358075	0.00335696	0.000559493	1.46403	3.43099	0.736492	1.72251	0.629891	3.22521	1.26143	2.32673	0.978576	1.71316	3.37687	0.604999	1.46964	1.0917	1.22553	1.55435	0.717647	1.08814	0.822358
25	#N/A	#N/A	#N/A	#N/A	#N/A	#N/A	#N/A	#N/A	#N/A	#N/A	#N/A	#N/A	#N/A	#N/A	#N/A	0.377193	0.00292398	0.0116959	0.0862573	0.0131579	0.0263158	0.0394737	0.336257	0.0380117	0.00146199	0.0248538	0.00438596	0.0204678	0.00146199	0.0160819	2.82354	2.72601	1.02962	2.6318	1.83366	2.57642	2.40686	3.19177	4.27633	4.82397	3.07453	11.3798	2.29667	0.506998	4.66109	#N/A	#N/A	#N/A	#N/A
26	0.00799574	0.127399	0.155251	0.0533049	0.122201	0.0241205	0.0265192	0.0139925	0.026919	0.0651652	0.0342484	0.0851546	0.0365139	0.162846	0.0583689	0.00455453	0.00239712	0.885178	0.0156612	0.000159808	0.00183779	0.0240511	0.0113464	7.99041e-05	0.0118258	0.00103875	0	0.0377147	0.00367559	0.000479425	4.10565	6.26031	0.843103	2.91299	0.250082	6.34021	2.12086	4.33324	1.50025	2.33182	7.99481	0	3.60669	1.96565	1.5221	1.95041	0.559995	0.819528	1.14843
27	0.0147874	0.0416513	0.0507702	0.0138016	0.503512	0.00739372	0.0141713	0.00751694	0.0492914	0.0154036	0.00788663	0.060382	0.014541	0.123105	0.0757856	0.040429	0.015264	0.364274	0.14769	0	0.0222772	0.0697195	0.0924092	0.00453795	0.108911	0.0292904	0.000412541	0.10066	0.00206271	0.00206271	1.43304	1.22185	0.719029	1.58889	0	1.81355	1.3602	1.85618	0.98283	1.06824	2.01873	0.395105	1.76652	2.78201	1.29894	1.28832	0.456147	0.99171	0.801701
28	0.00474585	0.101911	0.193955	0.0257275	0.192956	0.0108655	0.0187336	0.00549519	0.0294742	0.0836768	0.0053703	0.0684401	0.0214812	0.179093	0.0580742	0.0489158	0.00857287	0.284418	0.175492	0.000504286	0.0302572	0.108926	0.0907716	0.00706001	0.0554715	0.0413515	0.00403429	0.129097	0.00554715	0.00958144	1.95084	2.12422	1.28917	1.00068	0.940612	2.11125	2.07345	1.64588	2.83078	2.08865	2.29001	3.32768	2.16125	2.13702	1.84099	0.993666	0.386613	0.89147	1.46894
29	0.00780234	0.312094	0.171651	0.0403121	0	0.0364109	0.0546164	0.0156047	0.00390117	0.263979	0.0559168	0.00520156	0.0247074	0	0.00780234	0	0.0639606	0.462485	0.0405904	0.0467405	0.00246002	0.00492005	0.00615006	0.00369004	0.108241	0.0738007	0.00369004	0.140221	0.0123001	0.0307503	0	2.63641	1.60462	2.85333	0.529471	1.86871	5.2947	6.45527	3.39696	3.90772	3.24308	5.03041	4.45361	2.38486	1.99578	1.01723	0.481199	1.15304	0.97039
30	0.0633803	0.028169	0.221127	0.0394366	0.0211268	0.0661972	0.128169	0.0380282	0.0647887	0.107042	0.00985915	0.0211268	0.0647887	0.0830986	0.043662	#N/A	#N/A	#N/A	#N/A	#N/A	#N/A	#N/A	#N/A	#N/A	#N/A	#N/A	#N/A	#N/A	#N/A	#N/A	#N/A	#N/A	#N/A	#N/A	#N/A	#N/A	#N/A	#N/A	#N/A	#N/A	#N/A	#N/A	#N/A	#N/A	#N/A	0.979422	0.564546	0.550719	1.04504
31	0.0462144	0.0412979	0.0914454	0.00589971	0.3294	0.0560472	0.0540806	0.013766	0.0816126	0.0294985	0.00589971	0.0403147	0.0127827	0.12881	0.0629302	0.0920139	0.00520833	0.0989583	0.125	0.0104167	0.0399306	0.151042	0.185764	0.0295139	0.0364583	0.0138889	0	0.164931	0.0225694	0.0243056	1.07687	2.85875	1.74562	1.23078	0.867893	2.53487	2.13394	1.50618	1.62811	3.08554	2.36794	0	1.76795	2.30835	2.52333	0.467711	0.278817	0.520531	1.0257
32	0.00190254	0.552298	0.0219657	0.020755	0.098759	0.00838846	0.00428071	0.00488606	0.0118909	0.153025	0.0155662	0.030873	0.00644269	0.00912354	0.0598435	0.0107335	0.0626118	0.00536673	0.527728	0	0.0232558	0.00715564	0.0429338	0	0.019678	0.198569	0	0.0876565	0.00178891	0.0125224	0.324695	1.26073	1.56452	1.80198	0	1.20588	1.14224	1.32944	0	1.698	1.75329	0	1.81544	3.92577	3.97133	0.806269	0.78401	0.926623	1.59077
33	0.00442576	0.586634	0.0104005	0.0562071	0.0659438	0.033857	0.0055322	0.011507	0.0106218	0.0931622	0.0106218	0.0637309	0.00376189	0.0243417	0.019252	0.00621891	0.00497512	0.0737977	0.625207	0	0.00290216	0.0190713	0.0584577	0.00165837	0.0103648	0.0717247	0.000414594	0.113184	0.00124378	0.0107794	1.10973	1.89681	0.626339	1.24329	0	1.96634	1.09062	1.1452	0.798835	1.42328	1.10963	1.04643	1.58738	1.05218	1.31449	0.888918	0.711021	1.40125	0.522305
34	0.00809121	0.374586	0.0696947	0.00570063	0.128724	0.0136079	0.0137918	0.00220669	0.0213314	0.243472	0.0104818	0.033836	0.0108496	0.0411916	0.0224347	0.0483146	0.0235955	0.22809	0.169663	0.00224719	0.0168539	0.0707865	0.129213	0.00674157	0.0561798	0.0483146	0.00898876	0.159551	0.0157303	0.0157303	1.26919	6.7327	1.76161	1.60362	8.10329	2.88831	3.23291	1.76018	3.62075	3.39066	5.10583	6.69574	3.345	3.31573	3.79572	1.58317	0.529061	0.993979	2.00991
35	0.0200359	0.0613038	0.107656	0.0822368	0.121711	0.020634	0.0394737	0.0236244	0.0331938	0.0819378	0.034988	0.0927033	0.0669856	0.123505	0.090012	0.0843967	0.00156705	0.20394	0.154018	0.000223864	0.0152227	0.159615	0.160063	0.00201478	0.0217148	0.0221625	0.000895456	0.16857	0.00201478	0.00358182	0.988386	1.61289	0.907547	0.998428	0.519154	1.71124	1.25607	1.25061	5.03946	1.19161	1.30254	2.49792	1.20339	5.35899	4.47333	1.03432	0.752492	0.673174	1.12035
36	0.0218317	0.0902556	0.0758786	0.235091	0.0623003	0.0388711	0.0260916	0.0282215	0.00958466	0.0489883	0.0788072	0.0199681	0.0702875	0.0439297	0.149894	0.00249496	0.000863641	0.918386	0.00374244	0	0.00110354	0.0276365	0.00307072	9.59601e-05	0.0201036	0.00196718	0	0.0174168	0.00302274	9.59601e-05	5.79281	1.92985	0.907989	4.12295	0	4.93463	2.13866	7.87305	3.46647	1.08122	4.24666	0	2.08933	1.35709	3.16875	0.732617	1.07387	0.705564	0.867454
37	0.00611413	0.2226	0.102355	0.00498188	0.225317	0.0226449	0.0262681	0.00407609	0.0206069	0.0597826	0.0106431	0.129303	0.0181159	0.120697	0.0264946	0.143215	0.0047367	0.398718	0.0785734	0.00390081	0.0164391	0.08944	0.0997492	0.0303706	0.0314851	0.0144887	0	0.0730008	0.00278629	0.0130956	1.46772	1.86002	0.676037	1.31874	0.610353	1.64026	1.7364	0.999103	1.30474	1.49744	2.00206	0	1.55935	1.36944	0.363077	1.50761	0.498427	1.00032	0.80649
38	0.017199	0.179361	0.280098	0.00737101	0.0159705	0.0405405	0.0958231	0.017199	0.0307125	0.0614251	0.0589681	0.0356265	0.0515971	0.0859951	0.022113	0	0.287777	0.298092	0.000773595	0.000257865	0.00361011	0.0043837	0.00154719	0	0.376741	0.0123775	0.00103146	0.0116039	0.00154719	0.000257865	0	0.999652	1.12684	3.70537	0.419376	2.78077	1.46809	4.06069	0	1.09986	1.759	2.08714	2.14345	1.16918	1.36875	0.976859	0.514368	0.929796	0.539073
39	0.038247	0.0832669	0.100398	0.139442	0.147809	0.0621514	0.0342629	0.012749	0.0537849	0.0565737	0.0183267	0.0513944	0.0418327	0.109163	0.0505976	0.00202061	0.0113828	0.817539	0.00744258	0.000269415	0.000707214	0.0114838	0.00313195	0.000404122	0.127399	0.00107766	0.000134707	0.0127635	0.00370445	0.000538829	7.80291	0.627234	0.915695	5.42673	5.76462	3.89496	4.19439	5.394	4.02088	0.756108	3.44959	3.30829	5.33615	3.93727	6.48168	0.790385	0.39449	0.447978	1.11434
40	0.0307589	0.242728	0.190237	0.00969575	0.102418	0.00902708	0.0575059	0.00835841	0.0351053	0.0812437	0.00189457	0.0474758	0.0189457	0.150228	0.0143765	0.0259928	0.00956679	0.711372	0.0351986	0	0.00595668	0.03213	0.0371841	0.0034296	0.0916968	0.00379061	0.000722022	0.034657	0.00397112	0.00433213	2.92765	0.772443	0.687696	2.61985	0	3.88335	3.92521	3.32582	4.86685	0.734246	3.01125	3.73969	3.47982	5.27141	2.86452	1.1765	0.458063	0.944471	1.02454
41	0.00843548	0.194807	0.172796	0.0326875	0.101094	0.0318967	0.0295242	0.006063	0.0220113	0.0759193	0.0247792	0.0688019	0.0897588	0.114802	0.0266245	0.00203562	0.0016285	0.889822	0.0102799	0.0123664	5.08906e-05	0.00452926	0.00351145	0.000966921	0.0248855	0	0.000152672	0.00651399	0.0423919	0.00086514	4.50668	0.711687	0.890219	5.79082	1.80692	0.924605	3.91883	6.18788	5.20438	0.725137	0	0.869146	6.32416	1.39162	5.95301	1.47635	0.443315	0.897581	0.864833
42	0.00380952	0.127619	0.11873	0.0196825	0.0939683	0.0136508	0.0184127	0.00603175	0.00730159	0.187937	0.048254	0.107619	0.0498413	0.160635	0.0365079	0.00446429	0.0104167	0.646825	0.0510913	0.000992063	0.0014881	0.0530754	0.030754	0.00297619	0.0143849	0.00595238	0.00297619	0.146825	0.0208333	0.00694444	4.3267	0.922272	1.00421	1.61106	2.17936	2.25552	2.05808	1.78366	2.41427	2.78423	2.76555	2.47602	1.84447	2.42109	3.57274	0.789717	0.948273	0.965396	1.3124
43	4.42341e-05	0.098067	0.508515	0.0507365	0.0016809	0.000442341	0.00291945	0.000619277	8.84682e-05	0.125758	0.0278232	0.00822754	0.159508	0.0106604	0.00490998	0.13176	0.0393314	0.0255654	0.291052	0.00491642	0.0216323	0.0924287	0.190757	0.00884956	0.0235988	0.0688299	0.00393314	0.0816126	0.00589971	0.00983284	1.48036	0.484006	1.43016	1.83265	0.338465	1.93186	1.8318	2.19469	1.56812	1.28233	2.61984	1.54779	2.66281	1.4613	1.75117	0.709857	1.18314	0.887436	1.10758
44	0.0237126	0.542725	0.0227305	0.0496703	0.0667883	0.0294654	0.0113652	0.00869931	0.0206258	0.0317104	0.0318507	0.0686123	0.0137505	0.0467237	0.0315701	0.35443	0.00890764	0.0881388	0.0576653	0.000937647	0.0281294	0.140647	0.156118	0.00984529	0.0271917	0.0323488	0.00328176	0.0839194	0.00328176	0.00515706	1.07358	1.579	1.07513	1.45676	1.18508	1.72367	1.24245	1.32197	1.23118	1.55911	2.34746	2.15263	1.56188	2.08821	3.0934	0.833828	0.450881	1.25724	2.04372
45	0.0343494	0.0327571	0.151274	0.00682439	0.220655	0.0213831	0.0700637	0.00727934	0.05596	0.0402639	0.0100091	0.061647	0.0193358	0.239081	0.0291174	0.00170584	0.00075815	0.829985	0.0115618	0	0.00113723	0.0530705	0.00398029	0.000568613	0.0297574	0.00075815	0.000189538	0.0595148	0.00644428	0.000568613	1.08843	0.753835	0.962895	5.01703	0	1.17488	1.29696	3.46704	1.15211	0.955314	1.43047	0.661303	2.11626	1.40146	0.721341	0.697691	0.514458	0.7028	0.759782
46	0.0210472	0.574435	0.0241273	0.00154004	0.0595483	0.0918891	0.0277207	0.00564682	0.0261807	0.0662218	0.00718686	0.0410678	0.00256674	0.0410678	0.00975359	0.0947712	0.00980392	0.285948	0.0882353	0	0.0392157	0.155229	0.0898693	0	0.0915033	0.0147059	0	0.130719	0	0	1.74535	3.21357	1.23054	1.6935	0	1.63817	1.81471	1.56412	0	1.23888	2.12288	0	1.68202	0	0	1.30322	0.494485	1.29262	1.48755
47	#N/A	#N/A	#N/A	#N/A	#N/A	#N/A	#N/A	#N/A	#N/A	#N/A	#N/A	#N/A	#N/A	#N/A	#N/A	0.0589372	0.00676329	0.375845	0.141063	0	0.0144928	0.119807	0.0821256	0.000966184	0.0231884	0.0164251	0	0.13913	0.0173913	0.00386473	1.24748	0.320681	1.20425	1.44217	0	3.25991	1.2884	1.47967	1.16346	2.12475	0.580307	0	1.89955	0.981612	2.35244	#N/A	#N/A	#N/A	#N/A
48	0.0589363	0.000479157	0.58505	0	0.0277911	0.00527072	0.0872065	0.00383325	0.033541	0.0445616	0	0.00574988	0.00143747	0.144226	0.00191663	0.100768	0.00383877	0.245681	0.115163	0	0.000959693	0.142994	0.119002	0	0.0412668	0.0177543	0.000479846	0.208253	0.00335893	0.000479846	0.960872	2.10382	1.09853	1.06403	0	1.62211	1.19945	1.19705	0	1.41524	1.87515	0.793612	1.24792	1.33578	0.127253	1.09263	1.01696	0.798752	0
49	0.0337727	0.0776359	0.110585	0.0432455	0.223023	0.0385091	0.032743	0.0162685	0.0319193	0.0403624	0.0216227	0.0920511	0.0341845	0.110379	0.0936985	0.0301104	0.0307795	0.590498	0.0394781	0.00066912	0.0110405	0.0291067	0.0468384	0.00434928	0.147206	0.0143861	0	0.044831	0.00434928	0.00635664	2.69502	0.727996	0.67892	2.35613	1.1569	3.57456	3.10604	2.73164	3.50811	0.64518	3.08176	0	2.18257	2.22101	3.81011	0.690453	0.434493	0.988482	0.881926
50	0.00824266	0.132212	0.31421	0.00197824	0.0698978	0.0296736	0.0379163	0.00428619	0.00626442	0.167821	0.0098912	0.038246	0.0309924	0.128915	0.0194527	#N/A	#N/A	#N/A	#N/A	#N/A	#N/A	#N/A	#N/A	#N/A	#N/A	#N/A	#N/A	#N/A	#N/A	#N/A	#N/A	#N/A	#N/A	#N/A	#N/A	#N/A	#N/A	#N/A	#N/A	#N/A	#N/A	#N/A	#N/A	#N/A	#N/A	0.769448	0.887679	0.922096	0.800538
51	0.00260756	0.00130378	0.0221643	0.0365059	0.595828	0.00391134	0.00521512	0.00130378	0.0560626	0.00130378	0.00521512	0.0156454	0.0404172	0.113429	0.0990874	0.139208	0.0166028	0.196679	0.135377	0.00510856	0.0434227	0.0715198	0.0945083	0.0408685	0.0996169	0.0536398	0.0166028	0.0485313	0.0063857	0.0319285	2.57961	1.81871	0.977753	1.44891	1.2991	3.48704	2.9619	3.62866	2.5799	1.97202	2.43117	2.72565	2.99015	2.62297	2.95032	1.6035	1.83291	0.86955	1.01842
52	0.00728863	0.0111759	0.217687	0.292031	0.0728863	0.00874636	0.0344995	0.0349854	0.00874636	0.0612245	0.0262391	0.0485909	0.0568513	0.0894072	0.0296404	0.0861394	0.0258418	0.223962	0.135474	0.00313234	0.027408	0.0955364	0.153485	0.0133125	0.054816	0.0391543	0.00391543	0.102584	0.0156617	0.0195771	2.50737	1.15939	1.02798	1.61264	0.671624	2.04933	1.57375	1.89483	1.99332	1.22712	2.17583	1.61246	2.16535	1.57645	1.52307	0.410704	0.572927	0.662349	0.959185
53	0.0206049	0.116824	0.0145558	0.306616	0.128922	0.00623819	0.0119093	0.0230624	0.0376181	0.0117202	0.021172	0.0287335	0.0446125	0.0364839	0.190926	0.019432	0.00249128	0.697226	0.0101312	0.131207	0.00265737	0.0563029	0.0119581	0.00149477	0.0395283	0.000166085	0.000332171	0.019432	0.00664341	0.000996512	3.04657	1.17404	0.873882	1.79819	0.883293	2.75214	3.13914	2.22183	3.08481	1.03352	1.70887	4.03456	3.38703	2.86641	2.17078	0.965137	0.310698	0.527225	0.76525
54	0.00233612	0.110505	0.199207	0.0481382	0.14845	0.00969843	0.0186182	0.0112558	0.0148662	0.22186	0.00955685	0.0211666	0.0258389	0.0373779	0.121124	0.325231	0.00115741	0.0775463	0.09375	0.0416667	0.00694444	0.107639	0.193287	0.03125	0.00347222	0.0173611	0.00578704	0.0671296	0.00694444	0.0208333	1.29324	0.232556	1.49308	1.62608	2.8453	2.42374	2.18323	1.76411	2.06627	0.325951	1.82991	2.51913	1.82941	3.82174	3.11974	0.689696	0.850107	0.992907	0.839033
55	0.00808551	0.108538	0.397012	0.00877073	0.100315	0.0212416	0.0189119	0.00164451	0.0135672	0.0461834	0.012882	0.0716733	0.0119227	0.168014	0.0112375	#N/A	#N/A	#N/A	#N/A	#N/A	#N/A	#N/A	#N/A	#N/A	#N/A	#N/A	#N/A	#N/A	#N/A	#N/A	#N/A	#N/A	#N/A	#N/A	#N/A	#N/A	#N/A	#N/A	#N/A	#N/A	#N/A	#N/A	#N/A	#N/A	#N/A	2.07201	0.4925	0.87901	2.05963
56	0.00523952	0.0598802	0.178892	0.318114	0.00224551	0.011976	0.0261976	0.0187126	0.00374251	0.0808383	0.0890719	0.00149701	0.17515	0.0164671	0.011976	0.294264	0.0124688	0.00997506	0.144638	0	0.0349127	0.102244	0.259352	0	0.0149626	0.0448878	0.0074813	0.0673317	0.00249377	0.00498753	2.50892	1.69473	4.47466	1.69151	0	5.57711	3.86775	2.54512	0	6.62034	3.51641	1.88882	3.48844	5.99356	3.15688	0.338647	0.466404	0.570698	1.23123
57	0.0533454	0.12387	0.0506329	0.0045208	0.232369	0.0641953	0.062387	0.00180832	0.0895118	0.0361664	0.00813743	0.136528	0.00904159	0.104882	0.022604	0.0194242	0.00261744	0.80686	0.0205262	0.00110208	0.00812784	0.0267254	0.0227304	0.00289296	0.054553	0.00454608	0	0.0264499	0.00027552	0.00316848	1.91956	1.54014	0.844177	1.46833	0.98397	2.03879	2.62531	2.16319	1.79695	1.5361	1.44983	0	1.82311	0.822661	1.81348	1.32489	0.415385	0.60414	0.496849
58	0.0206292	0.300928	0.0649819	0.000773595	0.182826	0.0327488	0.0211449	0.00154719	0.0366168	0.0484786	0.0043837	0.146209	0.00232078	0.12558	0.0108303	#N/A	#N/A	#N/A	#N/A	#N/A	#N/A	#N/A	#N/A	#N/A	#N/A	#N/A	#N/A	#N/A	#N/A	#N/A	#N/A	#N/A	#N/A	#N/A	#N/A	#N/A	#N/A	#N/A	#N/A	#N/A	#N/A	#N/A	#N/A	#N/A	#N/A	1.66577	0.453045	1.26693	5.90167
59	0.0106486	0.38606	0.060213	0.00929332	0.207164	0.0666021	0.0245886	0.00116167	0.0224589	0.0739593	0.00793804	0.0404647	0.0102614	0.0640852	0.0151016	0.0135659	0.218992	0.25	0.0161499	0	0.0361757	0.0562016	0.0239018	0	0.24031	0.0755814	0	0.0691214	0	0	0.89275	1.32626	0.753703	0.855184	0	1.2458	0.777979	1.17844	0	1.18178	1.66698	0	1.14994	0	0	0.614316	0.399907	1.38229	2.06799
60	0.00148588	0.0237741	0.523031	0.00594354	0.00297177	0.00594354	0.0817236	0.0089153	0.00742942	0.170877	0.00742942	0.013373	0.0653789	0.0668648	0.0148588	0.00669008	0.00167252	0.642917	0.151196	0.00334504	0.00150527	0.0190667	0.0244188	0.00234153	0.00652283	0.0123767	0.00150527	0.115237	0.0038468	0.00735909	1.90189	1.55883	0.66981	2.00883	1.71784	2.60908	1.86051	2.32587	2.33902	1.3621	1.27871	1.29317	1.76205	1.99414	3.58074	0.828582	0.91916	0.864253	1.11785
61	0.0335821	0.455563	0.195387	0.000678426	0.00678426	0.036635	0.0658073	0	0.0050882	0.128562	0.00101764	0.0325645	0.00203528	0.0332429	0.00305292	0.01174	0.0011181	0.805171	0.0134172	0	0.00517121	0.059399	0.0120196	0.000978337	0.0107617	0.0044724	0.000139762	0.0630328	0.0109015	0.00167715	3.76391	3.41794	0.810834	2.25626	0	4.06717	2.57161	2.61313	2.49288	2.48674	3.5715	3.45527	2.24601	1.29718	3.44821	1.13306	0.455796	1.20723	1.89919
62	0.0293356	0.0198447	0.208801	0.0457291	0.208369	0.0280414	0.0897325	0.0323555	0.0444349	0.0461605	0.0163934	0.0353753	0.0793788	0.0487489	0.0672994	0.00568923	0.00817826	0.777172	0.00142231	0.000237051	0.00343724	0.0482399	0.00177788	0.000948204	0.113785	0.00248904	0.000237051	0.0260756	0.0101932	0.000118526	1.46687	0.781504	1.03591	1.1436	0.193613	0.993605	1.26715	1.11123	1.75033	0.956303	1.18431	3.76485	1.51491	1.39725	0.438628	0.536621	0.36433	0.663928	1.28273
63	0.0269172	0.230574	0.237684	0	0.0345353	0.0944642	0.0548502	0.000507872	0.0142204	0.145251	0.000507872	0.0309802	0.00609446	0.118842	0.00457085	0.113197	0.00165654	0.292656	0.0778575	0	0.00828272	0.173385	0.129763	0.00386527	0.0171176	0.00993926	0.00165654	0.162893	0.00496963	0.00276091	1.52707	2.50201	1.23152	1.83228	0	2.07476	1.86969	2.24851	2.87917	2.11802	3.36066	11.7615	1.94783	7.06031	3.06155	0.426453	0.421134	1.24881	0
64	0.034666	0.257844	0.230516	0.0478239	0	0.0283401	0.0630061	0.0220142	0.000759109	0.181174	0.0698381	0.00657895	0.0475709	0.00354251	0.00632591	0	0.116987	0.507172	0.00187764	0	0.000208627	0.00062588	0	0	0.36494	0.00260783	0	0.00558076	0	0	0	0.954055	1.00923	10.023	0	3.02759	2.86405	0	0	0.926876	10.0337	0	6.0796	0	0	0.277813	0.854682	1.03826	1.09671
65	0.0385965	0.0105263	0.0421053	0.277193	0.0385965	0.0175439	0.045614	0.0315789	0.00350877	0.0210526	0.129825	0.0491228	0.0701754	0.0175439	0.207018	0.00474255	0.000677507	0.49729	0.0697832	0	0.00135501	0.0697832	0.0243902	0	0.00542005	0.00135501	0	0.321816	0.00203252	0.00135501	1.04752	0.8474	1.07147	1.68685	0	0.451387	0.957764	1.50213	0	3.39369	4.30528	0	1.53159	1.99743	1.05427	0.770741	0.342063	0.148474	1.17827
66	0.0147059	0.122087	0.0516093	0.165094	0.0191454	0.0510544	0.02303	0.0554939	0.00943396	0.0654828	0.153718	0.036626	0.120422	0.0374584	0.0746393	0.0459802	0.00770925	0.360958	0.0412996	0.00027533	0.0101872	0.221641	0.0625	0.00027533	0.0294604	0.0344163	0	0.180617	0.0035793	0.00110132	0.923985	0.958864	0.969223	1.19007	0.172307	1.66933	1.03949	1.05101	1.33227	1.76453	1.01226	0	1.28607	1.28007	0.67968	0.815252	0.633187	0.946703	0.99447
67	0.0523077	0.00461538	0.320513	0.0358974	0.0558974	0.0153846	0.103077	0.0215385	0.0502564	0.0312821	0.0102564	0.014359	0.0717949	0.151795	0.0610256	0.00470286	0.00555793	0.773407	0.0153912	0.00096195	0.00138948	0.0342027	0.00940573	0.00149637	0.0768491	0.00181702	0.000213767	0.0612441	0.0104746	0.00288585	1.82607	0.481673	0.994415	2.47183	1.39012	1.6232	1.59586	2.27862	0.863648	0.709293	2.25063	3.56503	2.06487	1.89673	2.63	1.28711	1.20972	0.56454	0.90461
68	0.00310769	0.458722	0.187272	0.0113498	0.0286448	0.0283745	0.0295906	0.0016214	0.00297257	0.130658	0.00702608	0.0102689	0.0228348	0.0695852	0.0079719	0	0.546535	0.00990099	0.176238	0	0	0	0	0	0.114851	0.120792	0	0.0316832	0	0	0	1.58217	1.55218	3.05578	0	0	0	0	0	1.88621	5.26037	0	5.8346	0	0	1.23852	0.428419	1.42982	2.31911
69	0.00384279	0.10655	0.161921	0.332751	0.0971179	0.0104803	0.0244541	0.00366812	0.000349345	0.0672489	0.151616	0.00558952	0.0120524	0.00681223	0.0155459	0	0.0609756	0.00533537	0.682165	0	0.00152439	0	0.0144817	0	0.0121951	0.17378	0	0.0495427	0	0	0	0.569566	1.24888	1.2295	0	1.90902	0	1.49161	0	1.18925	1.43172	0	1.4502	0	0	1.11404	1.19658	1.09172	0.608867
70	0.0139714	0.184473	0.270262	0.00284486	0.116197	0.0214945	0.0581616	0.00543684	0.0334429	0.0651789	0.00954609	0.0709951	0.0300923	0.104944	0.0129599	0.0243085	0.0364628	0.694229	0.0484257	0.00114844	0.00851756	0.0873768	0.0130156	0.00200976	0.010623	0.0272753	0.00478515	0.0376113	0.00105273	0.0031582	1.35797	2.55082	0.605678	2.8603	2.50253	3.48185	1.06752	2.58503	2.30781	3.67355	3.03995	4.14347	2.03734	5.61023	3.7624	0.730195	0.439309	0.907121	1.35989
71	0.0294118	0.0182073	0.159664	0.0280112	0.135854	0.0322129	0.0896359	0.0168067	0.0994398	0.0462185	0.0112045	0.0448179	0.0210084	0.215686	0.0518207	0.00242718	0.00404531	0.757282	0.122168	0.000809061	0.00242718	0.00242718	0.0194175	0.00161812	0.00647249	0.0404531	0.00161812	0.02589	0.000809061	0.0121359	4.84633	1.75992	0.738939	4.40129	9.10963	10.5836	10.3385	7.49303	12.8317	14.4739	5.22286	8.17957	7.40362	34.978	9.27848	0.861752	1.07704	0.647308	0.738619
72	0.0253906	0.257812	0.046875	0.0214844	0.110352	0.0546875	0.0273438	0.0322266	0.0537109	0.0419922	0.0546875	0.101562	0.03125	0.0761719	0.0644531	0.112869	0.00580169	0.420886	0.106013	0	0.0237342	0.0469409	0.136603	0.000527426	0.0622363	0.0205696	0.000527426	0.0485232	0.0126582	0.0021097	2.61918	2.4496	1.1971	2.29374	0	3.49744	3.24834	2.84297	1.43937	1.48681	3.04013	31.4907	3.81376	3.47312	3.76321	1.8371	0.443554	0.751741	0.811502
73	0.00715636	0.614232	0.0550905	0.0128274	0.015663	0.0414529	0.015798	0.00216041	0.00108021	0.149473	0.0143127	0.0290305	0.0189036	0.0109371	0.0118823	0	0.039959	0.00307377	0.71209	0	0	0	0	0	0.00512295	0.192623	0	0.039959	0	0.00717213	0	0.752645	0.510823	1.33908	0	0	0	0	0	2.86293	1.3617	0	1.7068	0	0.566114	0.91444	0.635914	1.36019	2.12016
74	0.0170251	0.00179211	0.101254	0.062724	0.302867	0.00896057	0.0421147	0.0116487	0.110215	0.0125448	0.000896057	0.0197133	0.0259857	0.19086	0.0913978	0	0.00131406	0.00262812	0.886991	0	0	0	0.0105125	0	0	0.0289093	0.00131406	0.0394218	0	0.0289093	0	0.635642	1.1497	1.37235	0	0	0	2.20197	0	0	1.43534	0.355607	1.15895	0	1.11912	0.813822	0.192994	0.632394	1.17953
75	0.0156868	0.064538	0.458189	0.00759634	0.0115489	0.0534214	0.139081	0.00463192	0.00704051	0.212204	0.00327322	0.00271739	0.008708	0.00395257	0.00741107	0	0.034076	0	0.695937	0.00131062	0.00131062	0	0.00262123	0.00262123	0.00131062	0.21232	0.00262123	0.0235911	0	0.0222805	0	1.36381	0	1.49893	0.679278	2.0011	0	3.6285	0.563083	0.565257	1.57082	1.07528	1.52556	0	3.94399	1.41679	0.743008	0.876489	3.04656
76	0.013089	0.227749	0.0951134	0.0061082	0.139616	0.026178	0.0314136	0.008726	0.0732984	0.0375218	0.0095986	0.111693	0.0253054	0.147469	0.0471204	0.411765	0.0320856	0.00534759	0.122995	0	0.0160428	0.0427807	0.229947	0.0160428	0	0.101604	0.00534759	0	0	0.0160428	2.00358	1.04823	2.75406	4.64955	0	1.82095	4.61963	2.93193	1.34001	0	5.37447	2.37043	0	0	1.1747	0.751808	0.23675	1.16428	1.38732
77	0.0251335	0.072573	0.410933	0.000314169	0.0556079	0.0273327	0.0618913	0.00157085	0.0267044	0.111844	0.00251335	0.089224	0.018536	0.0914232	0.00439837	0	0.121311	0.535831	0.000468384	0	0.0028103	0.00187354	0.000468384	0	0.300234	0.00515222	0.00327869	0.0262295	0.00234192	0	0	1.79833	0.844737	0.36158	0	1.11084	1.10701	0.405518	0	1.26551	2.02028	1.0715	1.49462	1.01042	0	0.72155	0.642075	0.936959	0.0928345
78	0	0	0.0909091	0	0.272727	0	0.0909091	0	0.0909091	0	0	0	0	0.454545	0	0	0	0.00970874	0.854369	0	0	0	0	0	0.00970874	0.0485437	0	0.0776699	0	0	0	0	4.55028	9.42773	0	0	0	0	0	7.35729	8.77017	0	18.2445	0	0	0	0	0.858775	0
79	0.0236814	0.168999	0.0516685	0.00215285	0.156082	0.0775027	0.0398278	0.0161464	0.124865	0.0419806	0.00430571	0.0979548	0.00861141	0.127018	0.0592034	0.00864998	0.0148285	0.733086	0.0336732	0	0.00401606	0.0540624	0.0077232	0	0.0503553	0.0305839	0	0.0630213	0	0	4.26119	1.27705	0.840811	2.30404	0	1.94584	1.23806	2.48528	0	1.8833	2.01463	0	2.30917	0	0	0.554828	0.392881	0.923945	2.0619
80	0.0161074	0.238926	0.00738255	0.00201342	0.461074	0.00604027	0.0114094	0.00201342	0.0758389	0.0181208	0.00201342	0.0657718	0.00134228	0.0530201	0.0389262	0.0635359	0.00690608	0.0428177	0.459945	0	0.019337	0.0207182	0.133978	0.0220994	0.00828729	0.129834	0.00414365	0.0538674	0.00828729	0.0262431	1.34766	1.73889	0.53687	1.5779	0	1.87978	2.11629	2.07417	2.44872	1.48783	1.91538	1.53074	1.78103	1.18064	2.24359	0.681391	0.246843	0.561537	2.43567
81	0.0126904	0.128596	0.00676819	0.578257	0.000846024	0.0211506	0.00930626	0.0884095	0.00126904	0.0105753	0.0769882	0.00253807	0.0296108	0.00211506	0.0308799	0	0.001848	0.040887	0.742204	0	0.000462	0.004389	0.017556	0.000231	0.00831601	0.0519751	0	0.122892	0.00231	0.00693001	0	1.20255	0.775382	1.05616	0	0.74839	1.31236	1.11788	0.395071	1.04466	0.94063	0	1.13143	1.34095	0.986312	1.35017	0.346484	1.75037	0.937827
82	0.00181844	0.61631	0.0190236	0.0124493	0.0467198	0.0117499	0.00167856	0.000979158	0.00531543	0.0485383	0.0351098	0.123374	0.0144076	0.0281158	0.0344104	0.00296736	0.00771513	0.806677	0.0366469	0.00074184	0.00133531	0.022997	0.00474777	0.000593472	0.0903561	0.000890208	0.000296736	0.0169139	0.00400593	0.00311573	3.81921	0.710262	0.916781	2.41606	1.27	2.63993	2.77772	4.92959	4.19591	0.757946	2.42933	1.66343	3.99825	4.19448	2.85759	0.594369	0.681862	0.863612	1.5295
83	0.0051137	0.0657165	0.542596	0.010445	0.00805135	0.0276357	0.0700685	0.00315526	0.00413448	0.227723	0.00772495	0.00369927	0.0133827	0.00674573	0.00380807	0.120791	0.0425084	0.00631313	0.337963	0.000841751	0.0547138	0.00673401	0.229377	0.000420875	0.00968013	0.164562	0.000420875	0.0185185	0.0016835	0.00547138	0.863431	1.42937	0.640748	1.0483	0.194946	1.70053	1.11817	1.13875	0.141861	1.7013	1.37043	1.09983	1.27675	1.2661	0.422494	1.77739	0.838781	0.875566	1.26974
84	0.0263692	0.0223124	0.0233266	0.177485	0.0760649	0.0283976	0.035497	0.0507099	0.0567951	0.0334686	0.0709939	0.0720081	0.0821501	0.0588235	0.185598	0.00487092	0.0102289	0.00243546	0.818315	0.000487092	0.00438383	0.00438383	0.0282513	0.00146128	0.00243546	0.079396	0.000974184	0.037019	0.00146128	0.00389674	3.0181	1.44395	1.79258	1.25682	1.51488	3.41079	4.04323	2.47379	4.43129	2.07245	1.69694	3.78696	2.26094	8.48291	2.30153	0.302485	0.799871	1.28343	0.983978
85	0.00870647	0.0174129	0.0447761	0.237562	0.068408	0.00373134	0.0186567	0.0373134	0.0298507	0.0410448	0.0547264	0.0447761	0.0932836	0.0945274	0.205224	0.0372093	0.027907	0.167442	0.35814	0	0.0325581	0.0651163	0.102326	0.00465116	0.0604651	0.0372093	0.00930233	0.0883721	0.00930233	0	4.49469	7.58759	13.2893	1.79325	0	12.6	17.4684	2.49178	13.2196	11.6208	8.52434	12.6048	11.6827	11.6622	0	0.775761	0.69097	0.92281	1.07484
86	0.0166759	0.199416	0.0505837	0.00222346	0.258338	0.0396053	0.0187604	0.00625347	0.0587827	0.0640634	0.00625347	0.146748	0.00472485	0.114786	0.0127849	0.0315956	0.187994	0.21643	0.122235	0.00473934	0.0319905	0.0663507	0.0236967	0.000789889	0.203199	0.0566746	0.00197472	0.0398894	0.00197472	0.010466	1.75047	0.750876	0.8572	1.23992	1.16099	2.16381	1.97153	2.42964	2.59673	0.94995	1.90494	3.75208	2.4899	1.32701	1.33761	1.05439	0.603308	0.86733	2.25368
87	0.00547303	0.204848	0.061767	0.0375293	0.03362	0.0422205	0.0304926	0.0172009	0.03362	0.172791	0.0977326	0.103987	0.056294	0.0484754	0.0539484	0.00607698	0.00945307	0	0.823768	0.00135044	0.00810263	0	0.0465901	0.000675219	0	0.0857529	0	0	0	0.0182309	1.47204	1.48269	0	0.90425	0.947686	1.55203	0	1.55778	0.127665	0	1.55591	0	0	0	0.669451	1.05694	0.849903	1.12266	0.845869
88	0.0071048	0.100133	0.586812	0.000222025	0.0577265	0.0071048	0.0173179	0.000666075	0.0197602	0.0506217	0.00377442	0.0575044	0.00999112	0.0732682	0.0079929	#N/A	#N/A	#N/A	#N/A	#N/A	#N/A	#N/A	#N/A	#N/A	#N/A	#N/A	#N/A	#N/A	#N/A	#N/A	#N/A	#N/A	#N/A	#N/A	#N/A	#N/A	#N/A	#N/A	#N/A	#N/A	#N/A	#N/A	#N/A	#N/A	#N/A	0.750043	0.463663	0.674125	0.366625
89	0.0358145	0.244444	0.143258	0.000862999	0.218123	0.0515642	0.0459547	0.00409924	0.0489752	0.0576052	0.00906149	0.0384035	0.00733549	0.0903991	0.00409924	0.0840372	0.00126689	0.178632	0.317568	0.0105574	0.00168919	0.0696791	0.171453	0.0122466	0.0232264	0.00591216	0.00168919	0.101351	0.00844595	0.0122466	0.966155	0.245094	0.528219	1.37169	0.685121	0.463651	1.15122	1.23114	1.42348	0.532676	2.70375	0.747497	1.30106	0.529213	2.77588	1.70157	0.547762	0.803183	5.95851
90	0.035244	0.565066	0.106894	0.000387297	0.00348567	0.0546088	0.056158	0.00348567	0.0154919	0.0863672	0.00426026	0.0251743	0.00735864	0.0340821	0.00193648	0.0570087	0.00134138	0.288062	0.181422	0.0036888	0.00301811	0.0399061	0.139168	0.00335345	0.0285044	0.0147552	0.000335345	0.20389	0.0120724	0.0234742	1.23062	0.243314	0.813166	1.13021	2.24393	0.620208	0.859027	1.47103	1.18222	1.13074	0.761675	0.669749	0.982804	2.12205	1.89427	2.06653	0.403074	1.31286	6.0665
91	0.00679245	0.0256604	0.309811	0.000377358	0.362642	0.0090566	0.0369811	0.000754717	0.050566	0.0573585	0.00150943	0.0528302	0.00339623	0.0724528	0.00981132	0.12356	0.00384123	0.482714	0.0310499	0	0.0147247	0.176056	0.0646607	0.00128041	0.0300896	0.0153649	0	0.053137	0.00352113	0	0.979671	0.804717	0.824391	1.61794	0	1.21478	1.43212	1.45857	1.17702	1.42685	1.70446	0	2.02207	2.11726	0	0.9318	0.555281	0.829949	0.875445
92	0.00128123	0.0668375	0.100363	0.0544523	0.171685	0.00128123	0.00384369	0.00213538	0.00341661	0.0832799	0.0454837	0.150972	0.0657698	0.133889	0.115311	#N/A	#N/A	#N/A	#N/A	#N/A	#N/A	#N/A	#N/A	#N/A	#N/A	#N/A	#N/A	#N/A	#N/A	#N/A	#N/A	#N/A	#N/A	#N/A	#N/A	#N/A	#N/A	#N/A	#N/A	#N/A	#N/A	#N/A	#N/A	#N/A	#N/A	0.843085	0.772851	0.662185	1.10024
93	0.0022748	0.133303	0.618289	0.0168335	0.000909918	0.00136488	0.0245678	0	0	0.11101	0.00454959	0.0022748	0.044131	0.0382166	0.0022748	0.00336669	0.014589	0.677078	0.0835126	0.00486299	0.0024315	0.0428318	0.00626578	9.35191e-05	0.0261854	0.0378752	0.0039278	0.0670532	0.0019639	0.0279622	1.93422	1.2985	0.952104	0.849199	0.346039	2.80781	1.39966	2.65356	7.0748	1.98471	1.22317	0.615843	1.65676	2.17787	0.472603	1.22617	0.364916	0.884582	1.70632
94	0.0598291	0.0712251	0.390313	0.045584	0	0.031339	0.0569801	0.0598291	0.00854701	0.0997151	0.0512821	0	0.119658	0	0.00569801	0.0147998	0	0.71924	0.0480267	0.000290192	0.000580383	0.0805281	0.0368543	0.00130586	0.00507835	0.00261172	0.000145096	0.0822693	0.00667441	0.00159605	1.98108	0	0.767445	2.87856	1.26263	2.30294	1.14938	2.60967	1.93768	2.08163	3.19196	0.86221	1.59779	1.84746	2.73593	1.13867	0.520195	0.460942	1.41466
95	0.0304748	0.0467753	0.637137	0.00566974	0	0.0368533	0.0396882	0.00141743	0	0.162296	0.00992204	0	0.0297661	0	0	0.00476417	0.00142925	0.000476417	0.863268	0.00142925	0.0028585	0.000952835	0.0566937	0.00190567	0.00142925	0.0347785	0.000952835	0.0133397	0.000952835	0.0147689	1.1052	0.724533	2.42267	1.21046	2.5348	1.74495	1.76376	1.57412	2.59881	5.37813	1.88459	0.668834	3.96518	4.41844	3.56802	0.538318	1.08826	0.859874	2.33138
96	0.0205245	0.0889396	0.323831	0.0148233	0.00684151	0.0604333	0.0992018	0.0171038	0.00342075	0.205245	0.0159635	0.0159635	0.0729761	0.0421893	0.0125428	0.00311042	0.0482115	0.0653188	0.37325	0	0.0186625	0.00933126	0.059098	0	0.0435459	0.217729	0	0.161742	0	0	2.79648	1.16857	1.8685	1.86951	0	2.414	0.887976	2.22579	0	1.72206	1.76612	0	2.51487	0	0	1.05063	0.946943	1.03495	0.459431
97	0.00399147	0.314319	0.103158	0.000852548	0.12889	0.0205387	0.00817671	0.000968804	0.0200736	0.0976942	0.00306142	0.190234	0.0034877	0.0964929	0.00806045	0.0772605	0.0145074	0.218286	0.270412	0.00151822	0.0307018	0.0526316	0.055668	0.0101215	0.0301957	0.0546559	0.00202429	0.167679	0.00387989	0.0104588	1.25244	1.19312	0.643292	1.04166	0.765996	1.63537	1.13637	1.76329	1.64474	1.38252	1.29397	1.77363	1.04494	1.34647	1.74821	1.58142	0.566554	0.807517	4.70163
98	0.00666325	0.0645823	0.320349	0.00563813	0.111738	0.0133265	0.0384418	0.0035879	0.0287032	0.149667	0.0179395	0.0333162	0.0404921	0.145566	0.0199897	0.0154774	0.0100696	0.757148	0.0261686	0.000124316	0.00236201	0.0197663	0.0273496	0.00167827	0.102064	0.00354301	0.000124316	0.0326952	0.000621581	0.000808056	3.54349	1.05923	0.71615	3.37383	2.07751	4.32634	3.44859	3.85561	4.5656	0.809731	3.38155	4.27198	2.93305	4.58604	5.63828	1.11329	0.702274	0.686864	1.96354
99	0.00383296	0.296147	0.283236	0.00423643	0.0169457	0.026629	0.0264273	0.00242082	0.0100867	0.136978	0.0155336	0.0480129	0.0268307	0.0948154	0.00786766	0.00535305	0.00305888	0.680602	0.0652562	0.000509814	0.0035687	0.0824624	0.0110885	0.00267652	0.0211573	0.00700994	0.000254907	0.0968646	0.015167	0.00497069	1.33975	2.30642	0.781563	2.31669	1.23275	6.1895	0.902444	4.82994	1.63529	1.37624	4.21477	1.71268	2.21385	1.00632	2.01642	0.888442	0.805472	0.953106	1.18137
100	0.0351759	0.0188442	0.469849	0.00753769	0.0251256	0.0150754	0.139447	0.0163317	0.0175879	0.0753769	0.00753769	0.0113065	0.0339196	0.105528	0.0213568	0.212121	0.00787879	0.246667	0.0763636	0	0.0333333	0.12	0.122424	0.0139394	0.0272727	0.0139394	0	0.109091	0.00909091	0.00787879	1.26887	1.12303	0.633581	1.30351	0	1.3398	1.10533	1.58417	1.29201	0.729828	1.84494	0	1.18524	0.908024	1.5296	1.54824	0.348334	0.860751	0.713519
101	0.0120268	0.632886	0.0108438	0.00433754	0.0443612	0.0276025	0.0141956	0.00492902	0.0205047	0.0690063	0.0055205	0.119085	0.00216877	0.017153	0.0153785	0.0845892	0	0.153136	0.155566	0	0.00145843	0.16772	0.193972	0.00631988	0.00583374	0.00583374	0	0.210501	0.00729217	0.00777832	1.26417	0	0.798331	1.10808	0	0.65685	1.03103	1.23021	1.25677	0.758711	0.718888	0	1.00324	1.41827	1.50943	1.19352	0.773149	0.770412	2.88001
102	0.0984615	0.0153846	0.0902564	0	0.379487	0.065641	0.0902564	0.00512821	0.132308	0.00205128	0.00102564	0.0666667	0	0.0461538	0.00717949	8.32397e-05	0.00699213	0.855121	0.00291339	0	0.000582678	0.00695051	8.32397e-05	0	0.110959	0.000790777	0	0.0146502	0.000624298	0.000249719	1.17753	1.13539	0.997755	1.45558	0	0.881763	1.16672	0.609714	0	1.00519	1.77327	0	2.09476	1.93464	1.59431	0.495334	0.835155	0.460164	0
103	0.0189292	0.300433	0.192266	0.0183883	0.0581395	0.0465116	0.0338021	0.00216333	0.016225	0.115197	0.00946458	0.0751758	0.0110871	0.0884262	0.0137912	0.0870406	0.00386847	0.098646	0.189555	0	0.0116054	0.106383	0.212766	0.00773694	0.032882	0.0348162	0.00193424	0.185687	0.00967118	0.0174081	2.6427	3.89481	1.89314	2.32091	0	4.35838	2.74438	2.83263	2.09666	3.07906	3.25015	2.72942	3.08	4.08472	2.51772	1.80729	0.405529	1.11325	0.81088
104	0.0287383	0.190187	0.103738	0.00981308	0.123832	0.0439252	0.0705607	0.0123832	0.0834112	0.117056	0.0327103	0.0558411	0.0245327	0.0831776	0.0200935	0.00493464	0.0451992	0.138117	0.335503	0.000262481	0.00346475	0.0111817	0.00566959	0	0.0742821	0.127513	0.00146989	0.249094	0.00104992	0.00225734	1.61895	1.1513	0.947019	0.950416	0.713084	2.25634	1.45715	1.64743	0	1.07424	0.989968	0.994622	0.981016	0.817377	1.8199	1.2092	0.49564	1.00775	0.875447
105	0.0343152	0.120255	0.109171	0.00182205	0.227756	0.0297601	0.0733374	0.00698451	0.110993	0.0271789	0.00258123	0.0657455	0.0109323	0.16034	0.0188278	0.0068078	0.0105438	0.76264	0.0232462	8.3022e-05	0.00797011	0.0520548	0.014944	8.3022e-05	0.0396845	0.0147779	0.000249066	0.0656704	0.000166044	0.00107929	1.98227	0.842469	0.876883	2.27729	0.342502	1.56234	1.27468	2.41776	1.00334	1.55503	2.11047	1.07109	1.77281	0.793064	2.2126	1.06107	0.298778	0.756752	1.78882
106	0.018719	0.431213	0.0606676	0.00699143	0.088295	0.0460081	0.0166892	0.00304465	0.0428507	0.0454443	0.00507442	0.116148	0.0140956	0.0877312	0.0170275	0.0803227	0.419151	0.0557699	0.0764644	0	0.0708523	0.0273588	0.0733076	0.00175377	0.110663	0.0752368	0.00210452	0.0061382	0	0.000876885	1.1494	0.899722	0.672684	1.51213	0	1.18865	1.11816	1.55718	2.41245	0.791503	1.5292	1.99125	1.40691	0	4.51326	1.1707	0.481102	1.4157	1.36014
107	0.0378378	0.000600601	0.0630631	0.306306	0.0990991	0.003003	0.0426426	0.0378378	0.0504505	0.0042042	0.00660661	0.0246246	0.0498498	0.0942943	0.17958	0.0121695	0	0.449433	0.123374	0.000419639	0.0020982	0.0868653	0.0419639	0.00335711	0.020982	0.00503567	0	0.246328	0.00503567	0.00293747	1.13609	0	1.05243	1.12605	0.137819	0.751101	1.22663	1.11996	1.01117	0.939302	0.870306	0	1.2155	1.07177	1.13513	0.747478	0.811884	1.01281	0.850143
108	0.0618557	0.00257732	0.0489691	0.0618557	0.219072	0.0438144	0.0335052	0.0463918	0.190722	0.0180412	0.00515464	0.056701	0.0309278	0.0541237	0.126289	0.0645161	0	0.234651	0.270552	0.000520291	0.00104058	0.0567118	0.174298	0.00468262	0.0145682	0.00468262	0	0.170656	0.000520291	0.00260146	0.882436	0	0.944192	1.20439	0.0987422	0.792786	1.44513	1.20368	0.916725	0.914297	1.14249	0	1.32029	0.993546	1.4014	0.568499	0.0388855	0.511409	1.19938
109	0.0144766	0.013363	0.524722	0.0167038	0.0334076	0.00757238	0.0587973	0.0115813	0.0218263	0.0821826	0.005902	0.0142539	0.0623608	0.104788	0.0280624	0.0513834	0.00395257	0.351779	0.0632411	0	0.0158103	0.12253	0.0671937	0	0.0434783	0.0197628	0	0.26087	0	0	3.28618	0.145619	1.97403	3.17683	0	1.01071	3.07633	6.85894	0	2.77812	3.97159	0	3.24798	0	0	1.49705	0.772316	0.809774	1.13097
110	#N/A	#N/A	#N/A	#N/A	#N/A	#N/A	#N/A	#N/A	#N/A	#N/A	#N/A	#N/A	#N/A	#N/A	#N/A	0.00317604	0.000907441	0.75726	0.0372051	0	0.00362976	0.0462795	0.0249546	0.00136116	0.0208711	0.00998185	0	0.092559	0.00136116	0.000453721	1.85667	1.17127	1.00993	1.2818	0	1.83107	1.81617	1.39439	1.43522	1.41356	1.39611	0	1.58962	3.14482	0.788744	#N/A	#N/A	#N/A	#N/A
111	0.00813879	0.0274149	0.502463	0.00878132	0.267081	0.00813879	0.033626	0.00792461	0.00235596	0.0259156	0.00428357	0.00771043	0.0160634	0.0439066	0.0361962	0	0.102752	0.00183486	0.620183	0	0.00642202	0	0.000917431	0	0.0110092	0.211009	0.000917431	0.0266055	0.000917431	0.0174312	0	1.89827	0.17373	1.3599	0	1.23149	0	0.746897	0	1.9386	2.18952	1.95806	2.05076	2.03756	1.60766	1.80629	0.369943	0.852204	2.00558
112	0.022946	0.406366	0.154453	0.00542808	0.0387367	0.0542808	0.0520602	0.00764866	0.0222058	0.0592154	0.0266469	0.0592154	0.0236862	0.0505798	0.016531	0.0384435	0.00140647	0.448195	0.0281294	0.0112518	0.0107829	0.139241	0.0506329	0.00843882	0.0365682	0.0164088	0.00140647	0.188936	0.0126582	0.00750117	1.36701	0.574402	1.00401	1.03339	0.855908	1.52489	1.3439	1.46242	2.87981	1.57381	0.740379	0.9492	1.22457	1.21726	1.10433	1.98663	0.472213	1.24841	1.14193
113	0.0309208	0.379205	0.0475705	0.141013	0.00849473	0.0720353	0.0502888	0.0482501	0.0163099	0.0523276	0.0509684	0.0316004	0.0326198	0.0105335	0.0278627	0.116345	0	0.0768921	0.478663	0.00322061	0.00322061	0.120773	0.0346216	0.0402576	0.00281804	0.0213366	0	0.0680354	0.0338164	0	0.44106	0	0.726998	1.53681	0.349912	1.12448	0.383535	2.54701	0.266246	1.62446	1.20954	0	1.87378	0.27302	0	1.56911	0.315667	0.858555	1.32094
114	0.049763	0.035545	0.177725	0.0165877	0.0995261	0.0236967	0.113744	0.021327	0.120853	0.0450237	0.0189573	0.063981	0.035545	0.123223	0.0545024	0.0047433	0.0030692	0.820033	0.0103237	0.000837054	0.00195312	0.0401786	0.0078125	0.00223214	0.0505022	0.00362723	0.000279018	0.0432478	0.00920759	0.00195312	1.08684	0.902457	1.05252	1.02633	0.465964	2.29082	1.77358	2.131	0.636486	0.849796	1.387	0.849411	2.18234	1.43409	1.15638	1.04428	0.921984	0.419877	0.810143
115	0.0123574	0.0665399	0.32557	0.00095057	0.17443	0.0194867	0.0803232	0.00570342	0.0384981	0.0769962	0.00617871	0.0617871	0.0209125	0.0964829	0.0137833	0.0593692	0.00278293	0.248145	0.0997217	0.00834879	0.0111317	0.118738	0.105288	0.0264378	0.0329314	0.020872	0.00510204	0.17718	0.0528757	0.0310761	1.365	1.05082	0.93848	1.43758	0.947536	1.24448	1.50806	1.573	1.63898	1.55005	1.61186	2.43385	1.50708	1.41657	1.79484	1.25187	0.53207	0.790319	0.505519
116	0.00514469	0.357128	0.129689	0.0227224	0.0681672	0.0381565	0.0184352	0.00471597	0.0079314	0.0949625	0.0312969	0.0546624	0.0332262	0.0844587	0.0493033	0.00759494	0.340084	0.0582278	0.152743	0.00506329	0.0303797	0.00759494	0.0320675	0.0109705	0.092827	0.147679	0.00675105	0.0548523	0.0236287	0.0295359	1.3632	1.05009	0.656301	1.24825	0.356399	3.17523	0.754815	2.59904	0.863176	1.54145	2.12249	1.77679	1.64818	0.54197	1.23399	0.445655	0.490527	1.11649	1.11247
117	0.0357143	0.135714	0.097619	0.0761905	0.0428571	0.0452381	0.0666667	0.0642857	0.0833333	0.0380952	0.0428571	0.00952381	0.0833333	0.0928571	0.0857143	0.00498504	0.00548355	0.639083	0.0628116	0.000498504	0	0.0184447	0.0299103	0.00249252	0.0483549	0.00348953	0.000498504	0.154536	0.0159521	0.0134596	0.863809	0.442989	0.968773	2.65487	0.198067	0	4.04334	2.718	3.20274	0.690952	1.60179	3.228	2.36009	2.92294	3.25776	0.560083	0.221705	0.763513	1.64053
118	#N/A	#N/A	#N/A	#N/A	#N/A	#N/A	#N/A	#N/A	#N/A	#N/A	#N/A	#N/A	#N/A	#N/A	#N/A	0.0476388	0	0.355427	0.222867	0	0.0103563	0.0492958	0.164872	0.00207125	0.011599	0.0157415	0.00041425	0.115162	0.00207125	0.0024855	1.19084	0	0.739174	1.38492	0	1.31012	1.5331	1.33629	1.63927	1.43465	1.20337	0.278396	1.6833	1.06829	1.42708	#N/A	#N/A	#N/A	#N/A
119	0.0224517	0.229457	0.337225	0.0282892	0.012573	0.0233498	0.0947463	0.0157162	0.0166143	0.0502919	0.00224517	0.0121239	0.0610687	0.0637629	0.0300853	0.0796253	0.00546448	0.309914	0.126854	0	0.0058548	0.0804059	0.0960187	0.00156128	0.0441062	0.0370804	0.00078064	0.20765	0.00273224	0.0019516	1.33465	0.818492	0.831064	1.37101	0	0.870288	1.11118	1.43688	0.773152	0.951359	1.88267	1.05454	1.31755	0.741472	1.51862	0.829847	0.206144	1.00026	1.53767
120	0.0765743	0.0251889	0.0115869	0.00302267	0.560705	0.056927	0.0392947	0.0125945	0.123426	0.0070529	0.00302267	0.0559194	0.00302267	0.0100756	0.0115869	#N/A	#N/A	#N/A	#N/A	#N/A	#N/A	#N/A	#N/A	#N/A	#N/A	#N/A	#N/A	#N/A	#N/A	#N/A	#N/A	#N/A	#N/A	#N/A	#N/A	#N/A	#N/A	#N/A	#N/A	#N/A	#N/A	#N/A	#N/A	#N/A	#N/A	1.25795	0.65533	2.18972	0.615574
121	0.0389142	0.13668	0.0643767	0.103291	0.0648571	0.0533269	0.0566899	0.0497238	0.0619745	0.0648571	0.0490031	0.067019	0.0405957	0.0732645	0.0754264	#N/A	#N/A	#N/A	#N/A	#N/A	#N/A	#N/A	#N/A	#N/A	#N/A	#N/A	#N/A	#N/A	#N/A	#N/A	#N/A	#N/A	#N/A	#N/A	#N/A	#N/A	#N/A	#N/A	#N/A	#N/A	#N/A	#N/A	#N/A	#N/A	#N/A	1.11632	0.444349	0.696731	0.896396
122	0.0245771	0.446218	0.0539419	0.00638366	0.0772423	0.16406	0.0181934	0.00414938	0.00702202	0.0871369	0.00861794	0.0389403	0.0143632	0.0344718	0.0146824	#N/A	#N/A	#N/A	#N/A	#N/A	#N/A	#N/A	#N/A	#N/A	#N/A	#N/A	#N/A	#N/A	#N/A	#N/A	#N/A	#N/A	#N/A	#N/A	#N/A	#N/A	#N/A	#N/A	#N/A	#N/A	#N/A	#N/A	#N/A	#N/A	#N/A	0.379754	0.353549	1.04711	2.28781
123	0.0140708	0.25182	0.25182	0.00436681	0.000485201	0.106259	0.0524017	0.00776322	0.00485201	0.175158	0.0465793	0.0194081	0.0393013	0.0213489	0.00436681	0	0.0400943	0.0330189	0.174528	0.212264	0.00235849	0	0.0117925	0.0117925	0.0471698	0.15566	0.0518868	0.0778302	0.0377358	0.143868	0	3.76977	0.717966	2.95823	2.31975	1.35802	0	3.08393	7.05943	2.74489	3.6604	2.08971	3.06265	1.9119	2.34854	0.793289	0.923346	0.916394	1.24821
124	0.0269995	0.0213958	0.291391	0.0020377	0.188996	0.0234335	0.0967906	0.0106979	0.0478859	0.0433011	0.00254712	0.0249618	0.0183393	0.166072	0.0351503	0.239085	0.00589051	0.0419265	0.189189	0.00762301	0.013167	0.0918226	0.22869	0.044352	0.00866251	0.0246015	0.0003465	0.0803881	0.012474	0.011781	0.991785	1.35712	0.772596	0.955431	0.404444	1.3305	1.11675	1.28148	1.26513	1.07775	1.19143	0.964888	1.12847	0.800384	2.58235	0.769522	0.515428	0.633828	1.03387
125	0.0831752	0.0932954	0.320051	0.0170778	0	0.054396	0.113536	0.00980392	0.0028463	0.252372	0.00917141	0.00442758	0.0287793	0.0085389	0.00253004	0.0275229	0.155963	0.00917431	0.174312	0.0917431	0.0703364	0.0397554	0.058104	0.0244648	0.0336391	0.152905	0.0275229	0.0733945	0.00611621	0.0550459	0.850504	3.73417	1.93588	4.1594	3.66577	1.78604	1.62496	1.29498	4.11825	3.69306	5.38913	3.88867	2.63057	2.83055	4.61214	1.05659	0.991654	0.915122	1.57776
126	0.00993377	0.0469095	0.102465	0.00809419	0.372517	0.013429	0.0261221	0.00662252	0.0476453	0.0198675	0.0110375	0.121413	0.00459897	0.184879	0.0244665	0.0139832	0.00759089	0.695965	0.029964	0	0.0111866	0.0471434	0.0287655	0.000799041	0.0607271	0.0111866	0	0.0898921	0.00239712	0.000399521	1.88689	1.93712	0.899867	2.06121	0	0.930132	2.14629	1.95299	2.37745	1.72375	1.97554	0	2.10007	2.42851	3.58603	2.29836	1.08245	0.56991	1.54357
127	0.0460105	0.0110658	0.0174723	0.00174723	0.49505	0.0157251	0.0238789	0.00873617	0.14502	0.00640652	0.00116482	0.0564939	0.00873617	0.106581	0.0559115	0.104207	0.00761966	0.454497	0.149066	0.0323031	0.00654647	0.0217858	0.00890749	0.0944409	0.0298347	0.0272591	0.000536596	0.0603134	0.00193175	0.000751234	1.17959	1.86371	0.89868	1.61721	0.335032	3.91744	1.44911	2.09871	0.392941	1.09513	1.28762	3.29857	1.11696	3.09653	2.96565	1.00281	0.48575	0.65325	1.04392
128	0.0279061	0.15281	0.102002	0.110085	0.0962279	0.0331024	0.0369515	0.0394534	0.0286759	0.0409931	0.0234796	0.0552348	0.0864126	0.0935335	0.0731332	0.0360743	0.0228117	0.654288	0.0312997	0.000353669	0.00335986	0.0783378	0.00530504	0.000884173	0.070557	0.0134394	0.00176835	0.0760389	0.0045977	0.000884173	0.542396	1.78764	0.963648	2.13454	3.19988	2.92431	0.667451	3.84375	0.891948	1.84586	4.61345	5.31376	2.1153	1.44363	4.24196	0.74384	0.350475	0.789169	0.990003
129	0.00884778	0.0450432	0.26302	0.00924995	0.140559	0.0136738	0.0482606	0.00462497	0.021114	0.106777	0.0156847	0.0778202	0.0227227	0.208124	0.0144782	0.0411341	0.00255636	0.617476	0.0341622	0.00302115	0.012317	0.0969091	0.0625145	0.0132466	0.0181269	0.00952824	0.000697188	0.0806414	0.00232396	0.00534511	2.22666	2.34962	0.732779	1.75771	2.28158	2.01206	1.34369	2.13715	3.15747	0.951474	2.27562	1.97159	1.36507	1.05533	3.18404	1.39978	0.848124	0.730754	2.17762
130	0	0.15873	0.142857	0.0846561	0	0.031746	0.031746	0.021164	0	0.269841	0.116402	0	0.142857	0	0	0.0406504	0.050813	0.00203252	0.607724	0.00609756	0.00101626	0.00203252	0.0294715	0.00711382	0.00406504	0.162602	0.0213415	0.023374	0	0.0416667	0.346227	1.57835	1.07079	1.54233	1.13382	6.66031	1.87869	0.82498	0.987239	1.85349	2.12685	1.4333	2.79231	0	1.44125	0	1.00103	0.611279	0.654269
131	0.0319312	0.0936445	0.142155	0.00337734	0.26159	0.0380718	0.0620203	0.00368437	0.05895	0.0752226	0.00245625	0.0543445	0.0147375	0.140927	0.0168867	0.0402835	0.00335696	0.249907	0.191347	0.0253637	0.0134278	0.102947	0.0925028	0.0208877	0.0361805	0.0335696	0.00447594	0.137635	0.0242447	0.0238717	1.28827	0.930736	0.758581	1.08802	1.93419	1.2589	1.16824	1.44358	1.67885	1.01441	0.835039	1.68813	1.38737	2.26104	2.03619	0.970494	0.436031	1.00936	0.177355
132	0.0096225	0.0895633	0.0636566	0.0725389	0.292006	0.0344189	0.0403405	0.00740192	0.0140637	0.0958549	0.0355292	0.0773501	0.054034	0.0788305	0.034789	0.0244565	0.00815217	0.00203804	0.681386	0.00611413	0.0183424	0.00815217	0.10462	0	0.00475543	0.0747283	0.00271739	0.0509511	0	0.013587	1.90931	0.957544	2.39539	1.18445	1.03637	1.91613	1.39075	1.70486	0	1.17116	1.77655	1.37934	1.55785	0	2.06504	1.49739	0.431584	0.943701	1.48245
133	0.0379404	0.0365854	0.112466	0.261518	0.00135501	0.0325203	0.0555556	0.172087	0.00813008	0.0216802	0.0826558	0.0121951	0.121951	0.00677507	0.0365854	0.0107527	0.00282965	0	0.813243	0	0.00339559	0	0.11828	0.00113186	0	0.0186757	0.000565931	0.00226372	0	0.0288625	1.20183	1.2917	0	1.10508	0	0.909129	0	1.40242	1.70066	0	1.6153	1.39118	0.90213	0	1.43071	1.06858	0.448717	0.711637	0.965755
134	0.00508647	0.227263	0.214039	0.00630722	0.0832146	0.0185148	0.0203459	0.00101729	0.0268566	0.0781282	0.00427263	0.0819939	0.0183113	0.19532	0.0193286	0.183391	0.00865052	0.206747	0.187716	0	0.00865052	0.0942907	0.0960208	0.00259516	0.0233564	0.033737	0	0.141003	0.00951557	0.00432526	0.651304	1.0424	1.34896	1.58596	0	3.12819	1.46419	1.87207	0.816878	2.01139	1.8851	0	2.09466	1.70163	1.7235	0.778626	0.618167	0.827608	1.45339
135	0.028799	0.18076	0.150735	0.13174	0.00245098	0.0373775	0.0729167	0.0471814	0.00245098	0.175245	0.0422794	0.028799	0.0520833	0.0232843	0.0238971	0.000341898	0.0946006	0.491781	0.0195671	0.00223549	0.00336638	0.0105988	0.00270889	0.000499698	0.340846	0.00810036	0.000447098	0.0224864	0.00184099	0.000578597	3.1972	0.780992	0.951055	3.5197	2.01348	2.09903	2.16936	5.47446	2.93891	0.817644	4.417	3.32271	4.07434	2.98629	2.83126	0.906457	0.808634	0.853235	0.634472
136	0.0248756	0.115475	0.140875	0.0801257	0.133281	0.020686	0.0481802	0.0175439	0.06232	0.0612726	0.0141398	0.0615344	0.0180676	0.146112	0.0555119	0.000743169	0.0088306	0.850536	0.043541	0.00052459	0.000393443	0.00673224	0.00148634	0	0.0380328	0.00424044	0.000131148	0.0427978	0.00201093	0	1.29102	1.31568	0.835626	3.43307	0.438755	2.64991	1.90999	2.64232	0	1.61714	2.99017	1.84843	2.051	0.556766	0	1.16904	0.27597	0.711544	1.24092
137	0.0337821	0.0516524	0.0411261	0.000979192	0.386536	0.0181151	0.0423501	0.00758874	0.0844553	0.0386781	0.00440636	0.161567	0.00881273	0.107222	0.0127295	0.00344679	0.00344679	0.815597	0.00430849	0	0.00430849	0.0753985	0.00344679	0	0.0413615	0.00473934	0	0.0422232	0.0017234	0	1.11624	3.55185	0.971829	0.407762	0	2.25998	1.24806	1.85825	0	2.17805	1.42961	0	1.22251	0.527629	0	0.991187	0.775406	1.1286	1.35013
138	0.00440529	0.407734	0.189917	0.000489476	0.0489476	0.0357318	0.0376897	0.000978953	0.00881057	0.107195	0.00489476	0.0367107	0.00440529	0.111601	0.000489476	0.0835771	0.00208943	0.375679	0.117008	0.054743	0.00835771	0.149185	0.0714584	0.00835771	0.0238195	0.00543251	0.00417885	0.0739657	0.0112829	0.010865	1.12029	0.464046	1.0082	1.48452	0.986543	1.06081	1.46107	2.05039	1.70548	0.585728	2.30578	1.2718	2.1004	1.8671	1.94944	0.565768	0.459417	0.992514	0.160426
139	0.0182781	0.0438674	0.0576075	0.0539518	0.505609	0.0242027	0.0239506	0.0105887	0.0398336	0.0200429	0.00529434	0.0625236	0.0126056	0.0799193	0.0417244	0.0653061	0.139592	0.380408	0.00653061	0	0.115918	0.0628571	0.0204082	0.000816327	0.133878	0.0342857	0.000816327	0.0293878	0.00979592	0	1.79116	1.13235	0.902748	2.11956	0	1.94848	2.13754	2.6566	1.33283	1.83406	1.79039	0.640557	2.09363	0.84103	0	0.97865	0.753599	0.74464	1.30729
140	0.0039267	0.348168	0.184555	0.026178	0.013089	0.0602094	0.0445026	0	0	0.162304	0.0340314	0.0562827	0.0209424	0.026178	0.0196335	#N/A	#N/A	#N/A	#N/A	#N/A	#N/A	#N/A	#N/A	#N/A	#N/A	#N/A	#N/A	#N/A	#N/A	#N/A	#N/A	#N/A	#N/A	#N/A	#N/A	#N/A	#N/A	#N/A	#N/A	#N/A	#N/A	#N/A	#N/A	#N/A	#N/A	1.6501	0.949963	0.760264	0.338446
141	0.0371991	0.00437637	0.194748	0.0437637	0.129103	0.0131291	0.111597	0.0153173	0.0568928	0.04814	0.0350109	0.0393873	0.0350109	0.153173	0.083151	#N/A	#N/A	#N/A	#N/A	#N/A	#N/A	#N/A	#N/A	#N/A	#N/A	#N/A	#N/A	#N/A	#N/A	#N/A	#N/A	#N/A	#N/A	#N/A	#N/A	#N/A	#N/A	#N/A	#N/A	#N/A	#N/A	#N/A	#N/A	#N/A	#N/A	1.0498	0.165265	0.670929	1.51839
142	0	0	0.01875	0.00625	0.49375	0	0.0125	0.00625	0.03125	0.00625	0.0125	0.08125	0	0.21875	0.1125	#N/A	#N/A	#N/A	#N/A	#N/A	#N/A	#N/A	#N/A	#N/A	#N/A	#N/A	#N/A	#N/A	#N/A	#N/A	#N/A	#N/A	#N/A	#N/A	#N/A	#N/A	#N/A	#N/A	#N/A	#N/A	#N/A	#N/A	#N/A	#N/A	#N/A	0	0	1.43869	0.0620944
143	0.00467654	0.249935	0.0271499	0.0233827	0.309691	0.0193557	0.0157184	0.00792414	0.0531307	0.0228631	0.0132502	0.089244	0.0222136	0.0891141	0.0523513	#N/A	#N/A	#N/A	#N/A	#N/A	#N/A	#N/A	#N/A	#N/A	#N/A	#N/A	#N/A	#N/A	#N/A	#N/A	#N/A	#N/A	#N/A	#N/A	#N/A	#N/A	#N/A	#N/A	#N/A	#N/A	#N/A	#N/A	#N/A	#N/A	#N/A	1.02888	0.377276	1.40102	1.02849
144	0.0328237	0.200989	0.330935	0.00134892	0.0067446	0.0759892	0.111061	0.0116906	0.0103417	0.149281	0.00989209	0.0125899	0.0215827	0.0215827	0.00314748	0.0350788	0.0869344	0.0467717	0.379766	0.000508388	0.0264362	0.0228775	0.0818505	0.00305033	0.0381291	0.203355	0.00101678	0.0610066	0.00406711	0.00915099	2.1106	0.731642	1.20215	1.21709	3.52838	2.19173	1.47146	2.01362	2.72768	1.27965	1.2687	3.23497	1.78875	3.74553	2.71425	1.31825	0.492659	0.844741	2.00081
145	0.0271291	0.299451	0.0247253	0.00412088	0.175824	0.043956	0.012706	0.00309066	0.0267857	0.0669643	0.0113324	0.184753	0.00858516	0.0903159	0.020261	0	0.00364299	0.772313	0.0619308	0.00182149	0	0.00910747	0	0.00182149	0.0728597	0.00182149	0.00364299	0.0528233	0.0145719	0.00364299	0	1.09649	3.03614	10.9101	44.873	0	17.5112	0	15.2226	2.78029	29.6717	29.4961	27.7326	28.2851	21.2775	0.827688	0.685999	0.592017	0.773201
146	0.0985966	0.390068	0.0453401	0.00539763	0.00503778	0.124505	0.0913998	0.0122346	0.0302267	0.118748	0.0255488	0.0194315	0.0143937	0.0133141	0.00575747	0.0021978	0.0043956	0.244982	0.153553	0.44044	0.0021978	0.00278388	0.0196337	0.00424908	0.0315018	0.0130403	0.0101099	0.0194872	0.0209524	0.0304762	2.75505	0.859516	0.925499	1.57587	0.779002	1.12901	1.26945	2.02895	0.661379	0.595269	2.29451	1.87555	1.8781	1.45173	1.63094	1.109	0.53592	0.95653	1.93501
147	0.0131934	0.321739	0.161319	0.00389805	0.104948	0.0404798	0.0185907	0.00569715	0.0422789	0.0401799	0.00629685	0.0812594	0.011994	0.14003	0.00809595	0.159722	0.0138889	0.194444	0.184975	0.00441919	0.0315657	0.10101	0.136995	0.0227273	0.0454545	0.0113636	0.00252525	0.0612374	0.0113636	0.0183081	1.18677	1.82786	1.47328	1.68915	0.499627	2.43208	1.93783	1.20587	1.58364	2.00339	2.77061	2.98424	2.1717	3.38652	2.42982	0.847693	0.421751	1.12885	0.780916
148	0.221374	0.0178117	0.16285	0.0254453	0.0203562	0.0407125	0.137405	0.0458015	0.122137	0.0814249	0.0101781	0.0203562	0.0152672	0.0356234	0.043257	#N/A	#N/A	#N/A	#N/A	#N/A	#N/A	#N/A	#N/A	#N/A	#N/A	#N/A	#N/A	#N/A	#N/A	#N/A	#N/A	#N/A	#N/A	#N/A	#N/A	#N/A	#N/A	#N/A	#N/A	#N/A	#N/A	#N/A	#N/A	#N/A	#N/A	0.666993	1.12737	0.7688	1.1898
149	0.082866	0.148287	0.0392523	0.0573209	0.023053	0.11028	0.0959502	0.108411	0.0479751	0.10405	0.0498442	0.0199377	0.0398754	0.0186916	0.0542056	0.0011274	0.011274	0	0.738444	0.00338219	0.00450958	0	0.0208568	0.0011274	0.00281849	0.105411	0.00338219	0.0231116	0.000563698	0.083991	2.0247	1.82057	0	1.17317	0.283533	2.84298	0	1.95893	0.566644	2.09458	2.04028	1.82759	1.33768	1.27322	0.904606	0.88422	0.932158	0.836944	0.78547
150	0.00573013	0.250092	0.140481	0.0112754	0.131054	0.00573013	0.0090573	0.00924214	0.0218115	0.0961183	0.00443623	0.149353	0.00942699	0.137893	0.0182994	0.0599762	0.000593824	0.364608	0.0813539	0.00593824	0.00415677	0.185273	0.0724466	0.0106888	0.010095	0.0184086	0	0.106888	0.064133	0.0154394	1.62155	0.454895	0.839483	1.31287	0.576891	0.633085	1.22007	1.81921	1.44703	0.678711	0.884386	0	1.43886	0.873506	1.87952	1.83095	0.505449	0.891373	1.72034
151	0.0335458	0.165716	0.0325394	0.00603824	0.28212	0.0382422	0.039584	0.0140892	0.147266	0.0167729	0.0063737	0.0576988	0.00503187	0.113049	0.0419322	0.0142248	0.0455192	0.35761	0.199147	0.00056899	0.00853485	0.0822191	0.0358464	0.00369844	0.0520626	0.0421053	0.00142248	0.132006	0.0159317	0.00910384	1.15771	0.880961	1.08104	0.734775	0.8898	2.64949	1.31617	1.34435	1.2505	1.28639	1.34409	0.782956	1.1297	1.56446	1.34084	0.795671	0.312912	0.897635	0.841609
152	0.0311855	0.361844	0.00825499	0.00687916	0.12864	0.065352	0.0167393	0.00986012	0.0699381	0.040587	0.0442559	0.153864	0.00642055	0.035313	0.0208668	0.00799925	0.00112931	0.772915	0.0120459	0.000188218	0.00291737	0.0679465	0.0133634	0.000941088	0.0212686	0.00451722	0.00075287	0.087333	0.00470544	0.00197628	1.63902	2.00396	0.922573	1.87981	0.748649	2.44269	1.29833	2.45159	4.59812	1.25718	3.02025	2.85786	1.15939	2.70479	4.40472	0.898832	0.820662	0.673114	0.838993
153	0.0141	0.235294	0.0722626	0.0085922	0.243005	0.0244547	0.0330469	0.0107953	0.0610267	0.0530954	0.024675	0.0652126	0.0191672	0.093633	0.0416391	0.0461144	0.00426985	0.337034	0.331341	0.0102477	0.00113863	0.0463991	0.038998	0.0019926	0.00512383	0.028181	0.000284657	0.0964987	0.00910902	0.0432679	1.3926	1.40081	0.689473	1.09998	0.622741	7.55232	2.02068	2.26915	1.10304	3.53336	1.44681	0.16524	1.87914	0.603685	1.11624	1.49174	0.397013	0.956069	0.993464
154	0.0140105	0.111208	0.448336	0.00350263	0.000875657	0.0367776	0.17338	0.00700525	0.000875657	0.114711	0.00700525	0.00262697	0.0525394	0.0262697	0.000875657	0.0110156	0.00671682	0.513702	0.0437937	0.107738	0.0029554	0.0290167	0.0274046	0.0429876	0.0403009	0.0161204	0.00859753	0.0988716	0.00537346	0.0454057	1.55916	1.2239	0.786011	1.77249	1.46822	1.56319	1.06094	1.71971	1.55663	1.14509	1.5192	1.44041	1.25222	2.33428	1.78545	1.02556	0.395102	0.918759	1.24856
155	0.00353554	0.163007	0.0338668	0.0197246	0.259025	0.01377	0.00632676	0.00148865	0.00911798	0.0433569	0.0286565	0.213063	0.0258653	0.110346	0.06885	0.0337519	0.00161272	0.68529	0.0233844	0.000115194	0.00334063	0.100219	0.0389356	0.00149752	0.0301809	0.00241908	0.000691165	0.0715355	0.0058749	0.00115194	1.54315	1.43893	0.854528	1.85956	0.114167	1.66876	1.59392	1.55443	2.10154	1.06566	1.95958	1.08676	1.59526	2.40675	2.59519	0.565962	0.63967	0.754426	0.919846
156	0.0157068	0.0335079	0.0799302	0.0450262	0.432112	0.0188482	0.017452	0.0122164	0.0848168	0.0390925	0.00977312	0.0663176	0.0331588	0.043281	0.0687609	0.0344241	0.161496	0.220144	0.0437739	0.000424989	0.0509987	0.0977476	0.041224	0.00339992	0.20357	0.0450489	0.00339992	0.0871228	0.00552486	0.00169996	1.96968	1.08103	0.987388	1.55321	2.38697	1.43049	1.40739	1.90359	2.24341	1.13661	1.79782	2.38391	1.53031	3.98675	5.53476	0.79938	0.267367	1.05139	1.2515
157	0.00100523	0.00180941	0.585444	0	0.211852	0.000150784	0.00909731	5.02614e-05	0.00502614	0.0254322	5.02614e-05	0.00768999	0.00472457	0.142994	0.00467431	0.0015083	0.00201106	0.631976	0.131222	0.00502765	0.00301659	0.017094	0.0276521	0.00301659	0.0160885	0.00854701	0.00301659	0.081448	0.0437406	0.0246355	1.68572	1.53229	0.697319	2.46119	2.52523	2.98887	2.51231	2.54773	2.09305	3.41233	3.26252	1.58591	3.48478	1.92592	2.66855	0.99839	0.831973	0.883033	0
158	0.038738	0.0179712	0.21845	0.00239617	0.23762	0.0279553	0.0750799	0.00399361	0.0279553	0.047524	0.00119808	0.0467252	0.0071885	0.227236	0.0199681	0.0292758	0.00173344	0.621341	0.0281202	0	0.00712635	0.124615	0.0290832	0.00134823	0.0313945	0.00770416	0.000192604	0.109592	0.00731895	0.00115562	2.0258	3.20329	0.918825	1.87048	0	2.54123	1.4072	2.33627	3.9129	2.02179	2.03908	4.86117	1.48213	1.6004	2.43279	0.741974	1.39102	0.63038	1.67479
159	0.0190438	0.0603728	0.0984603	0.030389	0.401945	0.0380875	0.054295	0.0162075	0.0421394	0.052269	0.0113452	0.0518639	0.0498379	0.0534846	0.0202593	0.0135021	0.00759494	0.550211	0.0337553	0.0126582	0.00675105	0.104641	0.0405063	0.00337553	0.00590717	0.0202532	0.00337553	0.172152	0.00843882	0.0168776	2.55199	2.94583	2.01423	5.0707	3.77262	4.58444	2.94048	4.84859	2.32776	9.87798	4.70264	36.2822	3.95221	9.63258	13.545	0.867442	0.471259	0.973271	1.30514
160	0.0169533	0.150369	0.13317	0.00565111	0.183292	0.0375921	0.0309582	0.0014742	0.0194103	0.134644	0.00982801	0.153563	0.00589681	0.10688	0.0103194	0.0261308	0.00320905	0.557457	0.0609719	0.0247555	0.00687653	0.0897005	0.043857	0.00901589	0.030868	0.00962714	0.00122249	0.129737	0.00336186	0.00320905	1.32565	1.5464	0.900936	1.74158	2.02029	2.36297	1.31285	1.5464	2.12003	1.76555	2.13669	6.98648	1.8019	1.18868	5.06733	0.449008	0.850405	0.707754	1.13669
161	0.00412715	0.00514083	0.0711752	0.0144812	0.719137	0.00463399	0.0231699	0.0104989	0.0128159	0.0186808	0.00499602	0.0083267	0.0262834	0.0341757	0.0423575	0.0110711	0.00746653	0.407312	0.134655	0.00257467	0.00514933	0.0615345	0.0329557	0.00128733	0.0363028	0.0337281	0.00952626	0.221679	0.0146756	0.0200824	1.23404	1.13085	0.971282	1.15144	1.27268	1.16216	1.38155	1.191	1.56278	1.13411	1.22983	1.37622	1.15992	1.93524	1.47122	1.66243	1.09334	1.16642	2.04728
162	#N/A	#N/A	#N/A	#N/A	#N/A	#N/A	#N/A	#N/A	#N/A	#N/A	#N/A	#N/A	#N/A	#N/A	#N/A	0.0565353	0.00248963	0.462137	0.0921162	0.00695021	0.0112033	0.0755187	0.0845436	0.0135892	0.0334025	0.0136929	0.00103734	0.120021	0.0115145	0.015249	1.16123	0.987243	0.841833	1.15868	1.1052	1.54138	1.38939	1.30692	1.40792	0.942343	1.23147	2.3738	1.23813	2.12611	1.43669	#N/A	#N/A	#N/A	#N/A
163	0.00610136	0.0794422	0.0451999	0.0324991	0.513759	0.00734653	0.00772008	0.00361101	0.0532935	0.0183041	0.000124517	0.0439547	0.00971236	0.15104	0.0278919	0.0037203	0.000676418	0.843494	0.0522533	8.45523e-05	0.000422761	0.0156422	0.0072715	0.000422761	0.0109918	0.00718695	0.000169105	0.0535216	0.00397396	0.000169105	3.62302	1.92967	0.907247	1.50023	0.269612	3.31268	3.08461	1.9321	2.55878	2.4214	1.74587	2.75105	2.01934	2.31061	2.29758	1.01798	0.42086	0.683214	2.1988
164	0.00986301	0.00164384	0.0241096	0.745753	0.00109589	0.00438356	0.0136986	0.0827397	0.00164384	0.00767123	0.00821918	0.000547945	0.059726	0.00328767	0.0356164	0	0.009515	0.654685	0.0777058	0.000792917	0.000132153	0.00132153	0.000264306	0	0.0919783	0.0118937	0.000132153	0.125809	0.0149333	0.0108365	0	0.628615	0.910401	1.8561	1.64863	1.25537	0.82463	1.15917	0	0.959828	1.93454	2.19724	1.89024	1.83364	2.63534	0.472436	0.336714	0.752654	0.936813
165	0.00729059	0.0195737	0.00697361	0.00372454	0.738807	0.0102227	0.00665663	0.00324907	0.049053	0.0118076	0.00190189	0.067755	0.00198114	0.03677	0.0342341	0.085048	0.00823045	0.0589849	0.289438	0.00823045	0.0109739	0.048011	0.234568	0.0246914	0.0123457	0.0603567	0.00960219	0.0781893	0.0192044	0.0521262	1.73548	0.967732	3.60949	1.97833	2.56371	2.41863	2.76198	2.73488	1.91233	4.51152	1.93116	2.9104	3.62624	3.43155	3.09345	1.18272	0.619515	1.62817	2.66939
166	0.0576509	0.308728	0.0177802	0.0102371	0.145474	0.100754	0.0231681	0.00484914	0.0614224	0.0646552	0.0506466	0.0668103	0.012931	0.0371767	0.0377155	0.0583004	0.006917	0.235178	0.0167984	0.286561	0.00296443	0.0602767	0.0395257	0.0731225	0.0543478	0.0118577	0.00889328	0.0306324	0.0711462	0.0434783	1.43099	0.429786	1.02602	1.08834	1.60089	1.71636	1.84717	1.48054	3.60481	1.34851	2.18347	4.03007	2.11874	3.62579	2.0955	0.814106	0.774879	0.626121	1.32723
167	#N/A	#N/A	#N/A	#N/A	#N/A	#N/A	#N/A	#N/A	#N/A	#N/A	#N/A	#N/A	#N/A	#N/A	#N/A	0.00164863	0.000645115	0.89843	0.0597807	0	0.000143359	0.0102502	0.00587771	0	0.00179199	0.00795642	0	0.0131173	0.000358397	0	2.87373	1.73281	0.843702	2.8223	0	5.09517	1.90763	4.37935	0	2.39376	2.30185	0	4.87674	1.85831	0	#N/A	#N/A	#N/A	#N/A
168	0.00253718	0.768679	0.0329834	0.00428696	0.0168854	0.0333333	0.00629921	0.00139983	0.00454943	0.0500437	0.0133858	0.035783	0.00314961	0.0205599	0.00612423	0.109177	0.00195988	0.379986	0.0793175	0.00922297	0.0097994	0.123703	0.108831	0.00461148	0.0242103	0.0118746	0.000691722	0.116094	0.0136039	0.00691722	1.35299	0.703058	0.692517	1.10696	0.886145	1.3562	1.266	1.43581	1.85739	0.719358	1.72263	0.554291	1.18905	0.876168	1.5993	1.25542	0.735578	1.5884	3.92421
169	#N/A	#N/A	#N/A	#N/A	#N/A	#N/A	#N/A	#N/A	#N/A	#N/A	#N/A	#N/A	#N/A	#N/A	#N/A	0.0110536	5.84847e-05	0.83984	0.0183642	0.00578998	0.000672574	0.0124572	0.0144165	0.00128666	0.00581922	0.00166681	2.92423e-05	0.0754452	0.0121356	0.000964997	2.31461	0.553424	0.829923	2.53746	4.28294	2.53035	2.51131	2.83398	4.25956	1.81542	2.04252	1.68346	1.34354	3.04342	3.4572	#N/A	#N/A	#N/A	#N/A
170	0.023869	0.112406	0.236747	0.00471829	0.0821538	0.0618929	0.0729947	0.0077713	0.0388565	0.124618	0.00999167	0.0491257	0.0258118	0.120178	0.0288648	0.0175935	0.0019685	0.753937	0.0110113	0.00479823	0.00129183	0.0869833	0.0218996	0.00295276	0.0463829	0.00141486	6.15157e-05	0.0447835	0.00227608	0.00264518	1.64128	0.92056	0.866255	1.80487	2.88311	1.34543	1.65913	1.95	3.36403	0.746261	1.3286	1.95403	1.59175	3.56864	2.77459	0.977324	0.795646	0.659121	1.52173
171	0.0261649	0.0530466	0.0921147	0.0318996	0.197491	0.0369176	0.0684588	0.0394265	0.0487455	0.0935484	0.0315412	0.0376344	0.0551971	0.134767	0.0530466	0.0132186	0.0100563	0.636266	0.0300424	0.0516729	0.00411106	0.0311808	0.0179622	0.0302954	0.123016	0.0033521	0.00164442	0.0285877	0.00638796	0.0122067	1.56637	0.716687	0.821781	2.38552	1.49216	1.80223	1.28372	1.72536	1.77347	0.81488	1.60442	2.74867	1.62447	2.77283	2.49508	0.658003	1.50998	0.879989	0.549938
172	0.0285714	0.274286	0.347143	0.00142857	0.00428571	0.0514286	0.0271429	0.0114286	0.01	0.152857	0.00285714	0.0442857	0.00428571	0.0385714	0.00142857	0.0484925	0.00421674	0.243728	0.150959	0.19144	0.00927683	0.0352098	0.0925575	0.0379507	0.00990934	0.0267763	0.0118069	0.0533418	0.020662	0.0636728	0.801993	3.04761	0.802022	1.28288	0.896766	1.58526	1.26202	1.298	1.46933	1.52909	1.35887	1.34527	1.68064	1.19544	1.1688	3.60887	0.597508	0.568579	0.127279
173	0.0080732	0.491927	0.129171	0.00699677	0.0242196	0.0914962	0.0409042	0.00215285	0.00753498	0.102799	0.0161464	0.0274489	0.0182992	0.0269107	0.00592034	0.0074653	0.00186632	0.735332	0.0362767	0.0290447	0.00221626	0.0515572	0.0158638	0.00653214	0.0101481	0.012481	0.00524904	0.0600723	0.00384929	0.022046	2.49873	2.16142	0.785379	1.93698	1.5107	2.00893	1.50042	3.1413	2.34594	1.66601	2.01122	2.0077	1.99688	2.10155	2.53335	0.621854	0.306404	1.12792	1.59785
174	0.00680015	0.054779	0.558746	0.000377786	0.0596902	0.0256895	0.0766906	0.000377786	0.0113336	0.0955799	0.00151114	0.0185115	0.00377786	0.0827352	0.00340008	#N/A	#N/A	#N/A	#N/A	#N/A	#N/A	#N/A	#N/A	#N/A	#N/A	#N/A	#N/A	#N/A	#N/A	#N/A	#N/A	#N/A	#N/A	#N/A	#N/A	#N/A	#N/A	#N/A	#N/A	#N/A	#N/A	#N/A	#N/A	#N/A	#N/A	0.606339	0.302621	1.09604	0.333451
175	0.00717822	0.131106	0.0932343	0.00338284	0.349835	0.015099	0.0227723	0.0019802	0.0142739	0.0740099	0.00717822	0.158746	0.00882838	0.0868812	0.025495	0.0274239	0.00230007	0.543524	0.0875796	0.009908	0.0061925	0.0709483	0.029724	0.00778485	0.0277778	0.0102619	0.00389243	0.146497	0.0153928	0.0107926	1.48189	3.48091	0.793288	1.42257	1.51572	2.61708	1.55063	1.37465	1.71145	1.31389	1.73512	1.89914	1.41207	2.16207	1.42202	1.32672	0.708439	0.918537	1.96059
176	0.0345912	0.0345912	0.0880503	0.0518868	0.144654	0.0393082	0.072327	0.0393082	0.117925	0.0314465	0.00314465	0.0251572	0.0408805	0.160377	0.116352	0.00102323	0.00173949	0.692929	0.152666	0.00276271	0.000716259	0.0165763	0.0160647	0.000716259	0.0108462	0.0058324	0.000204645	0.0813466	0.0067533	0.00982298	2.16396	1.22776	0.778604	1.75428	0.905498	6.14938	0.960493	2.7602	2.59862	1.34584	2.69023	1.10605	1.36906	1.4014	2.27001	0.480504	0.104048	0.437556	1.79273
177	0	0.092233	0.0339806	0.0291262	0.228155	0.0145631	0	0.00485437	0.00970874	0.0873786	0.0825243	0.15534	0.0582524	0.0825243	0.121359	0	0.000709421	0	0.854143	0.0168842	0	0.000141884	0.00141884	0	0	0.0106413	0.00156073	0.0139047	0.000709421	0.0998865	0	0.993689	0	1.01768	1.00938	0	0.398046	0.856602	0	0	1.2055	1.12055	1.17323	0.898021	1.07017	0	0.704389	0.414643	1.42749
178	0.0439963	0.0287198	0.145432	0.0638558	0.0742438	0.0113046	0.0785212	0.0388023	0.0513291	0.0491903	0.0314696	0.0375802	0.124656	0.141155	0.0797434	0.0408691	0.00129333	0.439472	0.0437144	0.0690636	0.00750129	0.111226	0.0509571	0.0165546	0.0328505	0.00775996	0	0.149767	0.0152613	0.0137093	1.24036	1.0438	0.816053	1.35897	1.52137	0.879916	0.869593	1.37004	3.04384	0.703949	0.731411	0	1.02503	1.86179	2.21301	0.921666	0.542632	0.900052	0.933574
179	0.00714048	0.0209233	0.30538	0.00547991	0.235304	0.0117901	0.0579542	0.00547991	0.0508137	0.0626038	0.00249087	0.043175	0.0189306	0.160578	0.0119562	0.000711744	0.0206406	0.227046	0.397865	0.000711744	0.00640569	0.0149466	0.024911	0	0.0327402	0.132384	0.00142349	0.130961	0	0.00925267	1.67821	1.58825	0.867691	1.27589	0.105425	2.77326	1.20321	1.83657	0	2.89629	1.46393	0.995261	1.52029	0	0.847585	2.65831	1.01816	0.826091	1.32438
180	0.0272613	0.177277	0.34179	0.0178065	0.0129215	0.0565711	0.094075	0.00992751	0.016861	0.108257	0.0222187	0.0144973	0.0260006	0.0680744	0.00646076	0.179295	0.00202593	0.0549028	0.181118	0.145057	0.00364668	0.0261345	0.0295786	0.273501	0.00952188	0.0155997	0	0.0731361	0.00243112	0.00405186	0.528855	1.19951	1.90901	2.19228	0.37422	1.86766	1.95501	2.32139	0.474336	1.39911	2.07412	0	2.6349	1.46488	2.78547	0.796668	0.483197	1.08168	1.26949
181	#N/A	#N/A	#N/A	#N/A	#N/A	#N/A	#N/A	#N/A	#N/A	#N/A	#N/A	#N/A	#N/A	#N/A	#N/A	0.000115895	0	0.931042	0.0182535	0	0	0.00498348	0.000637422	0.000115895	0.00480964	0.00127484	5.79475e-05	0.0379556	0.00046358	0.000289737	1.58759	0	0.968643	2.92935	0	0	1.15487	2.19735	2.13017	1.69933	2.91772	3.16859	3.50503	2.75097	3.04725	#N/A	#N/A	#N/A	#N/A
182	0.00872727	0.179636	0.126545	0.00872727	0.0894545	0.0196364	0.0196364	0.0218182	0.0290909	0.151273	0.0138182	0.145455	0.0189091	0.136	0.0312727	0.0410765	0.003305	0.0358829	0.1322	0.271483	0.0103872	0.01983	0.0750708	0.075543	0.0136922	0.0259679	0.0420208	0.0122757	0.0141643	0.227101	1.23751	1.75079	0.955411	1.13017	0.719939	2.13232	1.29559	1.64294	1.32038	1.66489	1.33145	1.94789	1.26237	2.14747	1.1062	1.17515	0.456893	0.661755	1.209
183	0.0078125	0.104441	0.313322	0.0316612	0.057977	0.0205592	0.046875	0.00740132	0.0279605	0.102796	0.0123355	0.0456414	0.0275493	0.148849	0.0448191	0.0253107	0.00239425	0.701516	0.0410444	0.00775282	0.00239425	0.0433246	0.0294151	0.0120853	0.0525596	0.00216623	0.000456048	0.0596283	0.00535857	0.0145935	1.94314	1.80989	0.786036	1.76488	1.46476	2.26602	1.89352	2.16943	2.30469	0.909171	2.52935	0.574323	1.88861	1.84612	2.52303	2.13906	0.592553	0.712429	0.596686
184	0.0186404	0.317982	0.105263	0.00657895	0.0120614	0.112939	0.0833333	0.00438596	0.0164474	0.201754	0.0164474	0.0219298	0.0241228	0.0449561	0.0131579	0.282214	0.00362976	0.0217786	0.0680581	0.0544465	0.0254083	0.0526316	0.186933	0.130672	0.00362976	0.0127042	0.0208711	0.0381125	0.0208711	0.0780399	1.11993	1.5353	0.913617	2.22899	1.8284	1.58497	1.46804	1.52576	1.85811	1.88679	2.44753	3.2733	2.11055	2.03999	2.24665	0.486359	0.498771	1.30174	2.69585
185	0.0675052	0.0440252	0.179455	0.15891	0.000838574	0.0377358	0.155975	0.108176	0.0159329	0.0792453	0.0163522	0.00293501	0.0867925	0.0176101	0.0285115	0.000225006	0.00105003	0.000600015	0.924923	0.000300008	0.000450011	0.000150004	0.0169504	7.50019e-05	0	0.0273757	0	0.00825021	0	0.0196505	1.30935	1.06475	0.334482	0.990928	0.388232	2.9803	0.752078	1.41161	0.472018	0	1.38153	0	1.22496	0	0.847649	0.913253	0.689376	1.1425	0.768719
186	0.00839631	0.108312	0.0663308	0.0688497	0.179681	0.0184719	0.0193115	0.0209908	0.0285474	0.0520571	0.0428212	0.170445	0.031906	0.0789253	0.104954	0.00727334	0.00101488	0.485284	0.0314614	0.212111	0.00236806	0.0202977	0.0128552	0.0311231	0.0187754	0.0104871	0.00710419	0.0859269	0.0490528	0.0248647	2.4402	1.48703	0.643771	1.51697	1.26199	2.0525	1.45031	3.22151	2.24979	0.907558	2.32548	2.79424	1.16742	1.2194	2.9276	0.983048	0.603072	0.862575	0.62338
187	0.00282087	0.462623	0.149506	0.00705219	0	0.0592384	0.022567	0.00352609	0.00564175	0.143159	0.0860367	0.0338505	0.00987306	0.0077574	0.00634697	0.00324851	0.00162426	0.503519	0.0898755	0.0116405	0.00216567	0.0175961	0.029778	0.00514348	0.0319437	0.0211153	0.00703844	0.152409	0.0896048	0.0332972	1.44957	0.804008	0.991364	1.25473	1.1392	0.779499	1.23774	1.11531	1.50884	1.20142	1.0929	1.19447	1.2587	1.26304	0.976527	0.862904	1.09118	0.393307	1.13574
188	0.0267502	0.350657	0.0975237	0.0154387	0.0314888	0.0716906	0.0412718	0.0143687	0.0330174	0.107765	0.0246102	0.0752064	0.0261388	0.0577805	0.0262917	0.0654008	0.00337553	0.198312	0.0662447	0.166667	0.0109705	0.115612	0.0945148	0.0164557	0.0130802	0.0164557	0.00801688	0.136287	0.0455696	0.043038	1.16236	2.60474	0.777186	1.22879	1.37765	2.79437	1.05585	1.42074	1.7496	1.78872	2.30086	3.00547	1.05499	1.81421	1.56906	1.36979	0.470554	0.843214	1.43114
189	0.0102828	0.298843	0.0379177	0.0160668	0.0803342	0.062982	0.027635	0.00706941	0.0147815	0.10347	0.0417738	0.169023	0.0237789	0.0526992	0.0533419	#N/A	#N/A	#N/A	#N/A	#N/A	#N/A	#N/A	#N/A	#N/A	#N/A	#N/A	#N/A	#N/A	#N/A	#N/A	#N/A	#N/A	#N/A	#N/A	#N/A	#N/A	#N/A	#N/A	#N/A	#N/A	#N/A	#N/A	#N/A	#N/A	#N/A	1.04408	0.57305	1.56739	0.623541
190	0.00968054	0.00871249	0.241045	0.00193611	0.127783	0.0135528	0.0832527	0.00871249	0.0803485	0.0571152	0.00677638	0.0396902	0.0300097	0.255566	0.035818	0.00103359	0.00129199	0.80491	0.0372093	0	0.000258398	0.0111111	0.0129199	0	0.026615	0.00697674	0.000258398	0.0925065	0.00387597	0.00103359	1.92431	3.36569	0.843353	4.24432	0	1.31503	1.33345	3.62785	0	1.5489	2.18352	0.783312	2.59686	1.39651	1.60739	0.495866	0.728017	0.666738	1.4324
191	0.0044618	0.325711	0.0780814	0.00501952	0.0914668	0.0340212	0.0133854	0.00167317	0.0217513	0.231456	0.00948132	0.0825432	0.0044618	0.054657	0.0418293	0.0167015	0.00765484	0.2881	0.21364	0.0229645	0.00487126	0.0619346	0.0640223	0.0208768	0.0208768	0.026444	0.00835073	0.154489	0.0473208	0.0417537	1.37628	0.842123	0.902949	1.52328	1.40264	2.17815	2.03294	1.75978	1.42225	0.925955	1.18889	1.3472	1.39396	1.37936	1.46572	0.905582	0.905811	0.96596	0.404915
192	0.0707472	0.0198728	0.128776	0.000794913	0.170111	0.0667727	0.0802862	0.00158983	0.0953895	0.0643879	0.00158983	0.0627981	0.00397456	0.22337	0.00953895	#N/A	#N/A	#N/A	#N/A	#N/A	#N/A	#N/A	#N/A	#N/A	#N/A	#N/A	#N/A	#N/A	#N/A	#N/A	#N/A	#N/A	#N/A	#N/A	#N/A	#N/A	#N/A	#N/A	#N/A	#N/A	#N/A	#N/A	#N/A	#N/A	#N/A	0.498556	0.401944	0.536952	1.01047
193	#N/A	#N/A	#N/A	#N/A	#N/A	#N/A	#N/A	#N/A	#N/A	#N/A	#N/A	#N/A	#N/A	#N/A	#N/A	0.233607	0.0532787	0.00409836	0.0245902	0.0204918	0.192623	0.0491803	0.20082	0.0204918	0.0368852	0.0696721	0.0327869	0.0245902	0.00409836	0.0327869	6.26611	6.07079	0.348038	5.11279	1.20632	5.61809	5.45067	6.46468	8.41212	4.77189	7.73781	5.87116	10.053	2.57341	8.29613	#N/A	#N/A	#N/A	#N/A
194	0.12	0.08	0.22	0.02	0	0.16	0.04	0	0.08	0.06	0.06	0.1	0.02	0	0.04	0.00123609	0.0210136	0.00741656	0.567367	0.013597	0.00741656	0	0.0420272	0.00494438	0.00865266	0.194067	0.0173053	0.0111248	0	0.103832	7.45648	1.14269	0.697948	1.7567	1.06811	1.54174	0	1.75144	2.36624	0.949013	1.84	2.16214	1.80509	0	1.19805	0.898164	0.885004	0.61034	1.55054
195	0.00903614	0.143072	0.0384036	0.365964	0.00225904	0.0112952	0.0165663	0.00753012	0	0.101657	0.137801	0.0188253	0.0828313	0.0060241	0.0587349	0	0.00362976	0.000907441	0.862371	0.00181488	0.000907441	0	0.00695705	0	0.00181488	0.0499093	0.000604961	0.0139141	0.00030248	0.0568663	0	2.70205	0.295083	1.06231	0.436825	2.36891	0	1.8438	0	3.53315	2.45618	3.20202	1.99095	0.47915	1.05168	0.486146	0.843627	1.81902	0.645151
196	0.00891972	0.190004	0.185049	0.218179	0.0317146	0.0141583	0.066544	0.014583	0.00212374	0.0927368	0.0368116	0.00934447	0.0586153	0.0116098	0.0596064	0	0.0357895	0.237895	0.242105	0	0	0.00421053	0.00631579	0	0.126316	0.130526	0.00842105	0.183158	0.0105263	0.0147368	0	2.75374	3.34529	3.55772	0	0	6.90596	1.99464	0	3.01109	3.50704	6.03216	4.5432	3.41208	7.39696	1.04506	0.530395	1.17148	0.739719
197	0.0237594	0.351278	0.0953383	0.0129323	0.14015	0.0270677	0.0535338	0.00390977	0.0345865	0.0595489	0.00902256	0.0793985	0.0246617	0.0715789	0.0132331	0.00140977	0.000469925	0.593985	0.0648496	0.0192669	0.00140977	0.0296053	0.0131579	0.00469925	0.0159774	0.00892857	0.0056391	0.133459	0.0427632	0.0643797	1.31484	0.792097	0.950007	1.80523	1.5771	1.16331	1.68713	1.58862	1.96583	2.19177	2.21207	1.71232	1.80291	1.78485	1.66102	0.890626	0.321391	1.32759	1.94577
198	0.00925767	0.812618	0.00548603	0.0187725	0.000171438	0.0693468	0.00642894	0.00480027	0.000685753	0.0346306	0.0240014	0.00368592	0.00634322	0.000342877	0.00342877	0.0369668	0.00947867	0.126066	0.308057	0.0056872	0.0246445	0.0236967	0.0815166	0.000947867	0.0255924	0.0654028	0.00379147	0.233175	0.0170616	0.0379147	1.20201	1.36321	1.53334	2.01497	1.94681	1.50276	2.38059	1.86284	3.10763	2.76924	2.66725	3.54087	1.83923	2.16813	2.0702	2.3764	0.825519	2.757	1.59781
199	0.00598914	0.694554	0.140183	0.00336889	0.0043047	0.0215235	0.0205877	0.00355605	0.00411754	0.0411754	0.01516	0.0159087	0.0175931	0.00823507	0.00374322	0.0357771	0.0140762	0.0175953	0.642815	0	0.0281525	0.0205279	0.130205	0.00234604	0.0152493	0.0762463	0.00234604	0.00645161	0.00293255	0.00527859	2.20355	2.34563	2.785	1.19936	0	3.4562	3.26942	1.81808	2.41398	3.24959	2.22259	2.21576	5.48978	1.94859	2.68389	2.65947	0.475874	2.09498	1.33552
200	0.0442375	0.0576251	0.346333	0.0215367	0.0389988	0.0139697	0.0616997	0.0215367	0.0145518	0.0814901	0.0459837	0.040163	0.0675204	0.111176	0.0331781	0.0236967	0.0347551	0.0205371	0.393365	0.00315956	0.0458136	0.0394945	0.0853081	0.00157978	0.0505529	0.118483	0.0126382	0.134281	0.0205371	0.0157978	2.06114	3.85705	3.50797	2.15781	4.22064	2.64074	3.12966	3.08735	4.83642	4.61636	3.25707	5.0934	3.17648	3.10658	5.15579	0.836322	0.888937	0.790612	1.08225
201	0.0335196	0.018622	0.223464	0	0.0968343	0.0111732	0.0949721	0.0148976	0.106145	0.0614525	0.00931099	0.0484171	0.0372439	0.221601	0.0223464	#N/A	#N/A	#N/A	#N/A	#N/A	#N/A	#N/A	#N/A	#N/A	#N/A	#N/A	#N/A	#N/A	#N/A	#N/A	#N/A	#N/A	#N/A	#N/A	#N/A	#N/A	#N/A	#N/A	#N/A	#N/A	#N/A	#N/A	#N/A	#N/A	#N/A	1.02464	0.362371	0.793635	0
202	0.0315934	0.0480769	0.118132	0.00274725	0.336538	0.0226648	0.0123626	0.00892857	0.149725	0.018544	0.0151099	0.125687	0	0.0755495	0.0343407	#N/A	#N/A	#N/A	#N/A	#N/A	#N/A	#N/A	#N/A	#N/A	#N/A	#N/A	#N/A	#N/A	#N/A	#N/A	#N/A	#N/A	#N/A	#N/A	#N/A	#N/A	#N/A	#N/A	#N/A	#N/A	#N/A	#N/A	#N/A	#N/A	#N/A	1.13209	0.30715	0.533063	0.667272
203	0.000570451	0.0182544	0.098688	0.00171135	0.411295	0.00399315	0.011409	0.00456361	0.0233885	0.0650314	0.0034227	0.107815	0.0102681	0.204792	0.0347975	0	0	0.345066	0.00199144	0.385841	0	0.00114508	0.000348501	0.000796575	0.00214079	0.000199144	0.00154336	0.043961	0.196654	0.0203127	0	0	1.20986	1.39278	0.814549	0	2.02044	2.04418	3.00428	1.52326	2.02448	1.24232	1.35165	0.966872	1.17405	0.429021	1.36868	1.42854	0.546443
204	0.00440421	0.00880842	0.0276486	0.00122339	0.597504	0.00758503	0.0105212	0.000489356	0.055542	0.0132126	0.000734035	0.05701	0.00122339	0.20137	0.0127233	0.100917	0.059633	0.178899	0.0366972	0	0.130734	0.151376	0.0986239	0.00917431	0.105505	0.0412844	0	0.0779817	0.00917431	0	1.92252	2.49435	1.622	1.62153	0	3.09494	2.26502	2.57094	1.52557	1.99939	3.49318	0	2.31536	1.37406	0	0.858464	0.586725	0.932679	0.465615
205	0.0149007	0.0960265	0.0836093	0.0111755	0.28601	0.0149007	0.0285596	0.00993377	0.0521523	0.0393212	0.0206954	0.103477	0.0326987	0.131623	0.0749172	#N/A	#N/A	#N/A	#N/A	#N/A	#N/A	#N/A	#N/A	#N/A	#N/A	#N/A	#N/A	#N/A	#N/A	#N/A	#N/A	#N/A	#N/A	#N/A	#N/A	#N/A	#N/A	#N/A	#N/A	#N/A	#N/A	#N/A	#N/A	#N/A	#N/A	0.787119	0.299815	1.00265	0.835425
206	0.00546161	0.0222666	0.0112383	0.0234219	0.529251	0.00546161	0.00756223	0.00819242	0.0532507	0.00987291	0.0139691	0.0631236	0.0176452	0.0961034	0.133179	0.00772307	0.00580599	0.687353	0.0344525	0.0162677	0.00284822	0.0349455	0.0158295	0.0137482	0.0855015	0.00180753	0.00295777	0.0206496	0.0415731	0.028537	1.65049	0.693675	0.793912	2.11904	1.86022	1.46955	1.57795	1.81156	1.79618	0.811787	2.41924	2.53778	2.15612	1.7883	2.17294	1.03828	0.982755	0.762905	1.546
207	0.0158562	0.200846	0.20895	0.0458069	0.0842142	0.034179	0.0359408	0.0112755	0.0317125	0.135307	0.0433404	0.0405215	0.0503876	0.0401691	0.021494	#N/A	#N/A	#N/A	#N/A	#N/A	#N/A	#N/A	#N/A	#N/A	#N/A	#N/A	#N/A	#N/A	#N/A	#N/A	#N/A	#N/A	#N/A	#N/A	#N/A	#N/A	#N/A	#N/A	#N/A	#N/A	#N/A	#N/A	#N/A	#N/A	#N/A	0.740479	0.465901	0.780488	0.983116
208	0.001831	0.407106	0.183957	0.000350617	0.000389575	0.0209981	0.0257119	0.00031166	0.000233745	0.348631	0.00288285	0.00062332	0.00362305	0.00319451	0.00015583	0	0.164265	0.0403458	0.201729	0	0.0172911	0.0172911	0.0230548	0.00288184	0.152738	0.210375	0.0115274	0.121037	0.0144092	0.0230548	0	3.55914	1.87438	3.73453	0	2.74342	4.2427	5.1151	6.80096	2.83017	5.0102	5.84454	3.26196	4.50196	5.83568	1.99014	0.792563	1.40049	4.2712
209	0.0060819	0.0254088	0.657116	0.0314907	0.00108123	0.00959589	0.0670361	0.00310853	0.00135153	0.123936	0.00337883	0.00243276	0.0281119	0.0374375	0.00243276	0.000569152	0.00284576	0.162208	0.387592	0.0239044	0.00227661	0.00739898	0.0204895	0.000569152	0.0176437	0.0552077	0.00682982	0.194081	0.0404098	0.0779738	1.01602	1.77576	1.24809	1.32936	0.934551	1.31509	1.04643	1.29498	1.06588	1.44484	1.31171	0.826541	1.89537	1.40645	1.11026	0.650663	0.805493	0.928532	1.58446
210	0.0401168	0.0734177	0.144888	0.00993184	0.193184	0.0338851	0.0424537	0.00915287	0.037001	0.090555	0.00525803	0.121908	0.00915287	0.163194	0.0259007	0.259751	0.00885201	0.224343	0.0373444	0.0484094	0.0127248	0.0785615	0.0874136	0.0630705	0.0226833	0.0138313	0.011065	0.0459198	0.0467497	0.0392808	0.826972	1.10275	0.988701	1.31978	1.28989	2.1575	1.34933	1.13109	0.898174	1.81633	1.92188	1.80883	1.8901	1.82223	1.55876	0.982422	0.660008	0.623094	1.16336
211	0.00718047	0.30876	0.0445189	0.00220201	0.364481	0.01618	0.0171374	0.00201053	0.025371	0.0457635	0.0036381	0.0758258	0.00526568	0.0758258	0.00584011	#N/A	#N/A	#N/A	#N/A	#N/A	#N/A	#N/A	#N/A	#N/A	#N/A	#N/A	#N/A	#N/A	#N/A	#N/A	#N/A	#N/A	#N/A	#N/A	#N/A	#N/A	#N/A	#N/A	#N/A	#N/A	#N/A	#N/A	#N/A	#N/A	#N/A	1.53959	0.521383	1.73386	2.0442
212	0.00900335	0.5134	0.0869975	0.0124581	0.0521357	0.0215662	0.0228224	0.00816583	0.0249162	0.0514028	0.0343384	0.0913945	0.00690955	0.0536013	0.0108878	0.0269363	0.037498	0.66825	0.00401179	0.000163747	0.0151466	0.122155	0.0108073	0.00130997	0.0678729	0.00589487	0.0012281	0.0372523	0.0012281	0.00024562	1.83383	1.15522	0.876485	1.37325	4.57114	2.94803	1.23869	2.11986	4.44295	1.43787	2.01179	7.71221	1.2584	1.47299	6.00693	1.65302	0.501368	1.31265	1.64176
213	0.0219765	0.0277896	0.296044	0.00155962	0.219056	0.020984	0.0825181	0.00425351	0.0710336	0.0494825	0.00241032	0.0713172	0.00765632	0.110591	0.0133277	0.072716	0.129584	0.255127	0.0891858	0.000310752	0.113114	0.0562461	0.0640149	0.00279677	0.077688	0.0612181	0.00341827	0.071473	0.00248602	0.000621504	1.46512	1.09839	0.672232	1.30507	0.250917	1.38005	1.25186	1.76451	1.14446	1.22116	1.50585	1.21627	1.44336	0.472373	0.936303	1.05767	0.59536	0.706522	1.0899
214	0.0117729	0.389197	0.0124654	0	0.24169	0.0263158	0.0166205	0	0.0103878	0.0775623	0.00277008	0.148199	0.00277008	0.0512465	0.00900277	0.0163934	0.0327869	0.285714	0.149883	0	0.0257611	0.0468384	0.0562061	0.00234192	0.177986	0.058548	0.00468384	0.135831	0.00468384	0.00234192	3.68313	3.25455	2.56686	3.61772	0	4.49146	6.21908	4.65849	6.27525	3.00519	5.07277	4.62906	6.02603	5.39097	7.10552	1.5611	0.436021	0.7995	0
215	0.0417124	0.00878156	0.141603	0.218441	0.079034	0.0241493	0.0987925	0.025247	0.0131723	0.0472009	0.0175631	0.00658617	0.197585	0.0307355	0.0493963	0.0561151	0.00863309	0.018705	0.0489209	0.339568	0.0230216	0.0230216	0.0776978	0.107914	0.00863309	0.028777	0.0201439	0.0273381	0.0848921	0.126619	2.34477	1.63867	0.196162	1.31808	1.16358	2.25667	1.8081	2.40411	2.61511	1.4919	1.68281	1.11361	1.14108	0.444353	1.31783	0.641839	0.149946	0.660441	0.901494
216	0.0364927	0.376584	0.125697	0.0430816	0.00152053	0.0907248	0.0821085	0.0101368	0.00152053	0.1333	0.0319311	0.0126711	0.0395337	0.00405474	0.0106437	0.229174	0.000740466	0.198075	0.0114772	0.209182	0.0066642	0.152906	0.0818215	0.0196224	0.0207331	0.00592373	0.000740466	0.0348019	0.0211033	0.00703443	1.26207	3.21735	1.24804	1.4462	0.44598	2.48118	1.53708	1.50165	0.907836	2.18074	3.99345	2.53789	1.98349	0.997939	0.998734	1.22021	0.384573	1.04504	1.9467
217	0.0242215	0.0735294	0.0562284	0.42301	0	0.0320069	0.0475779	0.0717993	0.000865052	0.0726644	0.0709343	0	0.102076	0.0017301	0.0233564	0.00813835	0.00559512	0.403357	0.258393	0.00101729	0.0127162	0.0264496	0.0554425	0.00356053	0.0183113	0.0478128	0.000508647	0.126144	0.00661241	0.025941	1.60841	3.74185	0.729456	1.31088	1.53871	3.46464	1.68039	1.60102	1.92473	1.31399	2.77047	1.56937	1.16692	1.6797	1.77203	0.996707	0.366722	0.938914	0.827895
218	0.0120311	0.172682	0.224345	0.0102619	0.00884643	0.0481246	0.0583864	0.004954	0.00566171	0.250531	0.0502477	0.0481246	0.044586	0.0548478	0.00636943	0	0.836328	0.0101563	0.0402344	0.0015625	0.000390625	0.00117187	0.00195312	0.00117187	0.0382813	0.0371094	0.00117187	0.021875	0.00273437	0.00585938	0	0.928108	1.96057	4.64663	1.48453	8.3935	4.69119	3.1622	4.03539	2.55279	4.09585	4.371	5.26629	4.82116	6.80409	0.557096	1.20727	0.805422	2.14006
219	0.00383805	0.165789	0.18972	0.00301023	0.113862	0.0104606	0.0133955	0.00361228	0.018814	0.14991	0.00662252	0.124022	0.0335641	0.153221	0.0101595	0.0205113	0.00699913	0.714494	0.0271216	0	0.00855449	0.073102	0.0138038	0.00019442	0.0428696	0.0128317	0.00048605	0.0755322	0.00349956	0	2.52841	1.45374	0.818613	2.05651	0	3.1592	1.0998	2.6901	0.296514	1.46056	2.7092	1.00869	1.63585	1.47445	0	1.57392	0.674944	0.875533	0.657924
220	0.00482905	0.393278	0.1356	0.0237589	0.0204752	0.0434615	0.0272359	0.00251111	0.000772648	0.263666	0.0316786	0.0193162	0.0197025	0.00734016	0.00637435	0.037594	0.318524	0.0123035	0.278195	0	0.0348599	0.0184552	0.0512645	0	0.0300752	0.114833	0.00410116	0.0997949	0	0	0.871299	1.43382	0.61607	0.894268	0	1.15601	0.813072	1.12298	0	0.67246	1.3235	0.62602	0.689051	0	0	0.428221	0.795607	0.737254	1.83271
221	0.0221328	0.054326	0.0875252	0.0417505	0.11167	0.0437626	0.0301811	0.0186117	0.0321932	0.0714286	0.0452716	0.0920523	0.103119	0.132294	0.113682	0.00160399	0.000178221	0.0058813	0.783461	0.105685	0.000712885	0.00285154	0.0178221	0.0119408	0.00267332	0.00213866	0.00445553	0.0110497	0.0285154	0.0210301	0.773267	0.204466	1.43121	0.888866	1.66048	1.03243	1.92038	1.0467	1.99027	1.61851	1.09602	1.71402	1.58604	2.12751	2.20312	0.700249	0.759282	0.922618	0.942153
222	0.0247191	0.0556804	0.270162	0.141823	0.0397004	0.0214732	0.0529338	0.0606742	0.0441948	0.0611735	0.0247191	0.0254682	0.0546816	0.0486891	0.0739076	0.0451237	0.0189229	0.0116448	0.404658	0.0305677	0.0422125	0.0305677	0.14556	0.014556	0.0232897	0.0975255	0.00582242	0.100437	0.00582242	0.0232897	2.20937	2.76928	6.44858	2.31788	3.74673	2.17492	3.48425	2.31632	1.0882	6.56961	2.82017	4.53057	3.92082	3.75714	7.6276	0.828217	0.867275	0.834254	0.80456
223	0.000150648	0.0726122	0.0259114	0.00527267	0.537511	0.00436879	0.00421814	0.00180777	0.0167219	0.0292257	0.0108466	0.182133	0.00361555	0.0891835	0.0164206	0.172414	0.0413793	0.00689655	0.103448	0.0344828	0.234483	0.0275862	0.131034	0.00689655	0.0413793	0.137931	0.0275862	0.00689655	0	0.0275862	8.98049	11.1277	0.142143	5.22736	4.53286	9.26156	3.05144	10.9935	10.7704	2.22746	9.49158	12.0345	3.72534	0	13.6042	0.879879	0.970438	0.539194	3.56115
224	0.031746	0.204678	0.0309106	0.305764	0.000835422	0.0944027	0.0451128	0.0492899	0.00167084	0.085213	0.053467	0.00334169	0.0442774	0.000835422	0.0484545	0	0.157895	0.422829	0.0797246	0	0.00111037	0.00155452	0.00288696	0.000222074	0.224517	0.0561848	0.00199867	0.0475239	0.00266489	0.000888297	0	1.39283	0.666008	1.88459	0	1.11037	1.70328	1.21697	0.375144	1.07398	2.06303	0.922038	1.99477	0.776457	0.308486	1.35141	0.943941	0.811636	0.57007
225	0.0617801	0.00837696	0.0492147	0.0314136	0.301571	0.0251309	0.0293194	0.0282723	0.128796	0.017801	0.00942408	0.0513089	0.0230366	0.108901	0.125654	0.208163	0.044898	0.0122449	0.42449	0	0.00612245	0.00102041	0.166327	0	0.0295918	0.0806122	0	0.0265306	0	0	0.748401	1.82253	4.90107	1.86095	0	1.80878	3.55295	1.38688	0	3.80739	1.93177	0	3.02119	0	0	0.590543	1.02862	0.711076	0.585737
226	0.0443131	0.163959	0.070901	0.098966	0.0192024	0.113737	0.0576071	0.0221566	0.0443131	0.135894	0.0738552	0.042836	0.0354505	0.0531758	0.0236337	0.0017331	0.0762565	0.253033	0.183709	0.0519931	0.0129983	0.0034662	0.0190641	0.00433276	0.12565	0.0831889	0.0164645	0.135182	0.00866551	0.0242634	0.60934	1.73587	0.806523	2.35958	1.98538	2.4764	4.08793	3.13682	3.55304	1.694	2.97947	3.89948	2.37219	2.75363	5.55493	1.23037	0.509279	0.840479	0.847066
227	0.0375643	0.236062	0.183076	0.00948992	0.047845	0.0767102	0.0237248	0.00632661	0.00316331	0.157374	0.0142349	0.0541716	0.0308422	0.113879	0.00553578	0.0624578	0.00168805	0.479068	0.100608	0.00202566	0.00573937	0.118501	0.076975	0.00438893	0.0131668	0.0165429	0.00101283	0.102633	0.0141796	0.00101283	1.33437	1.77369	0.933484	1.23299	0.349473	1.20959	1.14417	1.30304	0.791055	2.12148	1.99179	0.515432	1.80162	0.902592	1.0924	0.473513	0.616045	0.846209	2.59782
228	0.000631313	0.702652	0.0290404	0.000631313	0.0217803	0.0157828	0.00568182	0.000315657	0.0119949	0.072601	0.00789141	0.106376	0.000315657	0.0208333	0.00347222	0.000940439	0.0015674	0.640752	0.117555	0.0128527	0.000626959	0.0200627	0.0169279	0.00188088	0.0159875	0.0106583	0.00031348	0.119122	0.0134796	0.0272727	2.26113	0.716583	0.936832	1.72641	1.00892	2.09852	1.87768	1.75321	2.49544	1.1277	2.24285	0.7581	2.24831	1.86075	1.54804	1.06099	0.715804	1.38419	1.3293
229	0.0252367	0.234766	0.191284	0.044375	0.0317319	0.0288066	0.0320294	0.0170559	0.0425405	0.226982	0.0350538	0.0146264	0.020477	0.022361	0.0326739	0	0.920088	0	0.0277953	0.000315856	0	0	0	0	0.00631712	0.037271	0.00694883	0.000631712	0	0.000631712	0	0.933053	0	4.94337	1.625	0	0	0	0	1.38191	2.68967	1.60082	2.75741	0	1.53189	1.13084	0.964709	0.941198	0.794888
230	#N/A	#N/A	#N/A	#N/A	#N/A	#N/A	#N/A	#N/A	#N/A	#N/A	#N/A	#N/A	#N/A	#N/A	#N/A	0.00686913	0.00759219	0.626175	0.150759	0	0.00144613	0.00939986	0.0314534	0	0.032538	0.0339841	0	0.0997831	0	0	1.93284	2.43497	0.874475	1.53755	0	1.12466	1.82312	1.76114	0	1.00613	1.86135	0	2.20076	0	0	#N/A	#N/A	#N/A	#N/A
231	0.0364225	0.115743	0.120599	0.000809389	0.0886281	0.0829624	0.0902469	0.0161878	0.0667746	0.129907	0.0178066	0.0845811	0.0230676	0.105625	0.0206394	0.249657	0.0128029	0.0544124	0.253772	0	0.0507545	0.0877915	0.133973	0.000457247	0.0301783	0.0448102	0.000914495	0.0759031	0.00320073	0.00137174	0.881943	1.45661	0.820585	1.37413	0	1.61995	1.35926	1.6126	0.582153	1.41805	1.9485	1.71443	1.38138	1.00404	0.521575	0.805673	0.609107	0.920675	1.41951
232	0.00667557	0	0.00756564	0.324878	0.17401	0.000445038	0.00623053	0.046729	0.0373832	0.000445038	0.00712061	0.00623053	0.0431687	0.0391633	0.299955	0.13758	0.014454	0	0.300054	0.234743	0.00214133	0.000267666	0.013651	0.214936	0.000267666	0.0372056	0.00615632	0.000535332	0	0.0380086	0.362137	0.863023	0	2.15392	0.373819	2.25206	1.91926	2.19016	0.330294	0.465408	2.10884	1.82984	1.12265	0	2.28029	0.668397	0	1.03306	0.809541
233	0.0449871	0.102506	0.184126	0.147815	0.0183162	0.063946	0.0835476	0.0594473	0.0167095	0.0812982	0.0375964	0.0298843	0.0408098	0.0356684	0.0533419	5.04566e-05	0.0237651	0.745345	0.0309804	0	0.000403653	0.00126142	0.00227055	0	0.15137	0.00615571	0.000100913	0.0380948	0.000201827	0	2.09022	0.751595	0.910769	3.11585	0	2.08697	2.52936	3.34585	0	0.946815	3.93713	0.554674	4.309	0.816542	0	1.07414	0.731543	0.617031	0.97721
234	0.0309764	0.0441077	0.0498316	0.0161616	0.364646	0.0252525	0.0249158	0.00740741	0.154882	0.0390572	0.0151515	0.0555556	0.0501684	0.0777778	0.0441077	0.0662906	0.322426	0.176869	0.0823695	0.0022567	0.0366714	0.0299013	0.0394922	0.00507757	0.0990127	0.0437236	0.00423131	0.0606488	0.012976	0.0180536	1.06717	0.90817	1.18735	1.18893	0.457474	1.36314	1.26839	1.84539	1.33227	1.10314	1.24403	0.602926	1.11755	1.05924	0.520171	0.930919	0.357845	1.03994	0.563971
235	0.000847458	0.0262712	0.00423729	0.666102	0.00254237	0.00762712	0.00254237	0.079661	0.00677966	0.00169492	0.0728814	0.00254237	0.0516949	0.00338983	0.0711864	0.0299902	0.0186824	0.0845624	0.389872	0.0132743	0.0172075	0.026057	0.102753	0.00639135	0.0427729	0.0924287	0.00540806	0.124385	0.0117994	0.0344149	1.32295	0.509668	0.766063	1.55903	0.590255	2.22961	1.63244	1.58636	3.74372	1.31803	1.44138	3.20988	1.81692	2.14524	1.93049	0.224329	2.66573	0.371428	0.838784
236	0.0150602	0.0993976	0.0210843	0	0.328313	0.0361446	0.0271084	0.0120482	0.135542	0.0301205	0.0361446	0.123494	0.0120482	0.108434	0.0150602	0.000495491	0.0556932	0.382816	0.142305	0.00247746	0.00713507	0.0156575	0.0116936	0.00168467	0.217322	0.0394411	0.00386483	0.104152	0.00990982	0.0053513	2.52339	0.731225	0.806999	1.53024	3.80231	2.33329	1.89074	1.96988	3.71558	0.759346	1.47891	2.78591	1.53273	2.72322	2.65847	0.767816	1.16978	0.461588	0
237	0.00498819	0.00183775	0.531373	0.00708847	0.0501444	0.00393804	0.0372801	0.00420058	0.0115516	0.0351798	0.00131268	0.00866369	0.0370176	0.255448	0.00997637	0.0346859	0.0298866	0.726222	0.0124346	0.00065445	0.024651	0.0586824	0.0185428	0.00239965	0.0229058	0.0167976	0.0021815	0.0471204	0.00196335	0.0008726	2.13473	3.5082	0.618783	1.63468	1.5284	3.64358	2.46183	3.3165	2.55575	2.87813	3.49849	3.17445	2.54637	2.21191	1.53597	1.97228	0.592788	0.901386	1.66231
238	0.00264698	0.262469	0.0217331	0.00724436	0.310114	0.022569	0.00626916	0.00125383	0.0190861	0.0161605	0.0047367	0.240457	0.00877682	0.0486208	0.0278629	0.0344456	0.0204521	0.164693	0.271798	0.00107643	0.0161464	0.080732	0.0818084	0.00538213	0.0635091	0.0748116	0.00645856	0.159849	0.0107643	0.0080732	0.624733	1.28969	0.723313	1.82754	0.5396	1.03608	0.990045	1.15262	1.05892	1.32787	1.68407	1.85161	1.16945	2.00763	2.43565	0.877476	0.659309	1.20286	0.756863
239	0.00397614	0.397614	0.00795229	0.00596421	0.233598	0.0129225	0.00397614	0.0129225	0.0178926	0.0188867	0.0308151	0.16501	0.00397614	0.0357853	0.0487078	0.00920245	0.0439673	0	0.507157	0.00102249	0.0327198	0	0.0838446	0.00613497	0.00408998	0.268916	0.00306748	0.0235174	0	0.0163599	2.06725	1.33812	0	1.43024	0.330398	2.38841	0	1.90407	1.23096	2.23369	1.62103	2.38832	1.56521	0	1.28005	2.50583	0.339508	0.600398	2.4064
240	0.0393529	0.0940096	0.025798	0.23087	0.0970704	0.0249235	0.0476607	0.0581548	0.0725842	0.0192392	0.0201137	0.0607783	0.0467862	0.0634018	0.0992567	0.240741	0.0817901	0.0308642	0.118827	0	0.138889	0.0416667	0.225309	0.00925926	0.0694444	0.0262346	0.00771605	0.00925926	0	0	3.15593	4.08039	2.99601	3.89862	0	4.70126	5.97185	3.94081	3.9734	4.81203	5.58462	10.6038	9.74078	0	0	0.874121	0.271896	0.980783	0.924073
241	0.0157269	0.146529	0.0318374	0.239547	0.0749904	0.0339471	0.0172612	0.0443038	0.0222478	0.0255082	0.0755658	0.0448792	0.0932106	0.0155351	0.118911	0.00373832	0.0205607	0.0261682	0.557009	0.0168224	0.00747664	0.00747664	0.0859813	0.011215	0.0186916	0.0728972	0.0205607	0.035514	0.0130841	0.102804	3.80678	1.00797	0.400192	1.87002	2.70626	4.4354	6.45312	4.92205	3.14439	1.36065	2.54727	2.75532	4.10331	7.54925	2.94272	0.769474	0.370625	0.629455	1.22921
242	0.00912027	0.174615	0.0195706	0.00589018	0.305719	0.0266008	0.0110203	0.00228007	0.0564317	0.0647919	0.00361011	0.204446	0.00494015	0.0803724	0.0305909	0.00962729	0.120204	0.505708	0.000687663	0	0.0268189	0.077706	0.00178792	0	0.234493	0.00728923	0	0.014716	0.000962729	0	1.19807	1.06145	0.94672	1.52837	0	1.32018	1.32768	1.54833	0	0.999142	2.53155	0	1.83017	0.561378	0	1.29059	0.413838	0.654882	1.56202
243	0.027668	0.00131752	0.12253	0.00131752	0.284585	0.00658762	0.0395257	0.00527009	0.0961792	0.0158103	0	0.0592885	0.0197628	0.295125	0.0250329	0.00638051	0.0672854	0.317865	0.12558	0.00174014	0.0159513	0.0304524	0.0478538	0.00319026	0.180974	0.0655452	0.00319026	0.116879	0.00899072	0.00812065	1.05968	1.19235	0.841071	1.28105	1.41501	1.70861	1.31854	1.63274	1.47808	0.951723	2.09286	1.73345	1.70349	1.67991	2.26686	0.678492	0.0357665	0.695841	2.00819
244	0.0172905	0.602698	0.0625119	0.0917728	0.00798024	0.0153905	0.0300209	0.0123504	0.00133004	0.0704921	0.0199506	0.00703021	0.0248907	0.0207106	0.0155805	0	0.978885	0.000190223	0.000190223	0	0.00399467	0	0.000190223	0	0.00133156	0.0140765	0.00114134	0	0	0	0	1.00102	0.133302	0.163449	0	1.13458	0	0.332842	0	2.96602	1.58599	0.744812	0	0	0	0.838144	0.377569	2.20664	2.01201
245	0.0222166	0.480434	0.0232265	0.11285	0.0204494	0.0282757	0.0209543	0.055794	0.00605908	0.0323151	0.0401414	0.0302954	0.0522595	0.03282	0.0419086	0.0465793	0.00194081	0.0912179	0.4459	0	0.01213	0.0426977	0.0805434	0	0.0131004	0.0460941	0.000970403	0.209122	0.000485201	0.00921883	1.10901	1.79574	0.876761	1.13465	0	1.45561	1.29754	1.26503	0	1.68618	1.50679	0.60867	1.32166	15.0352	1.41379	1.11729	0.293292	1.86112	1.56927
246	0.0548187	0.015473	0.0645447	0.00707339	0.345712	0.0269673	0.0313882	0.0269673	0.166667	0.0106101	0.00707339	0.0543767	0.00839965	0.0999116	0.0800177	0.0070279	0.00242138	0.895822	0.00248044	0.000442935	0.00259855	0.0374723	0.00380924	0.000767754	0.019814	0.00248044	0	0.0221468	0.00245091	0.000265761	3.05973	2.23057	0.874561	2.86913	4.68136	2.95936	1.99445	3.73417	3.98797	2.21021	3.90783	0	1.97437	3.07356	2.31553	0.939007	0.728155	0.466509	0.643459
247	#N/A	#N/A	#N/A	#N/A	#N/A	#N/A	#N/A	#N/A	#N/A	#N/A	#N/A	#N/A	#N/A	#N/A	#N/A	0.00414079	0.00207039	0	0.645963	0.0559006	0.00414079	0.00828157	0.0351967	0.0186335	0.00621118	0.0227743	0.0124224	0.0207039	0.0144928	0.149068	8.22218	34.2495	0	1.21619	1.77861	35.8566	15.3458	0.887655	11.1431	17.2259	11.4013	7.1242	7.97743	6.20135	2.2729	#N/A	#N/A	#N/A	#N/A
248	0.011178	0.00286615	0.00286615	0.685297	0.00143308	0.00859845	0.00659215	0.119805	0.003726	0.00544569	0.0590427	0.000859845	0.0481513	0.00257954	0.0415592	0.0160542	0.0167677	0.419194	0.116304	0	0.00535141	0.0635034	0.0331787	0	0.0734927	0.0410275	0.000713521	0.211202	0.00214056	0.00107028	1.31257	1.63901	1.19272	1.26467	0	0.926992	1.11558	1.38196	0	1.30908	1.65776	3.13402	1.74645	1.86829	2.35309	0.956687	0.660614	0.931186	0.959071
249	0.0328998	0.0306044	0.0221882	0.00535578	0.346595	0.0474369	0.0298393	0.0114767	0.159143	0.0260138	0.00765111	0.102525	0.0130069	0.0933435	0.0719204	0.0230912	0.0331471	0.469274	0.0454376	0.00260708	0.0167598	0.0957169	0.0320298	0.00446927	0.0942272	0.033892	0	0.142644	0.00633147	0.000372439	2.48695	1.31221	0.797513	1.18453	0.351448	2.10603	1.19319	1.88243	2.22427	1.11865	1.60749	0	0.96082	0.911048	0.205436	0.719556	0.454616	0.653901	1.8297
250	0.00926706	0.427127	0.0303286	0.00589722	0.0918281	0.0269587	0.0139006	0.00168492	0.0294861	0.0888795	0.0134794	0.183235	0.00084246	0.0627633	0.0143218	0.0160305	0.00916031	0.0717557	0.367176	0.00229008	0.019084	0.0267176	0.133588	0.00610687	0.0137405	0.103817	0.00687023	0.177099	0.00992366	0.0366412	1.51909	1.35753	0.988805	1.47069	0.991565	1.67752	1.30357	1.56398	1.08038	1.84579	1.70586	1.5717	1.48637	3.50123	2.24436	1.4683	0.689547	1.12081	1.04125
251	0.0069883	0.50863	0.055738	0.00336785	0.0506862	0.0320788	0.018018	0.00277848	0.027027	0.113581	0.00176812	0.105666	0.00538857	0.058769	0.00951419	0.21666	0.022927	0.0271303	0.231563	0.00840657	0.0347726	0.11005	0.226595	0.00764234	0.0137562	0.0420329	0	0.0492931	0.00611387	0.00305694	0.731998	1.45789	0.691691	1.22765	0.213081	1.78515	1.05563	1.07824	0.951261	1.62498	1.7456	0	1.22785	0.654857	1.20739	1.62971	0.500414	1.77083	1.784
252	0.0583446	0.240163	0.134328	0.0474898	0.00135685	0.0990502	0.0189959	0.036635	0.00678426	0.21981	0.0759837	0.0135685	0.0217096	0.00542741	0.0203528	0.0933819	0.00392597	0.0844083	0.392036	0	0.00701066	0.0482333	0.110768	0.00588895	0.0154234	0.0468312	0.000280426	0.182838	0.00364554	0.0053281	1.99464	0.453738	1.48082	0.879776	0	4.45145	1.99755	1.59684	2.72303	1.23711	0.788534	5.74535	1.45635	3.4296	2.34059	1.12514	0.74153	0.664943	0.714621
253	0.0831579	0.0747368	0.0957895	0.00210526	0.143158	0.0536842	0.0473684	0.02	0.114737	0.0421053	0.00842105	0.0936842	0.0157895	0.168421	0.0368421	0.0744729	0.0179453	0.0098699	0.417676	0.0112158	0.0296097	0.0300583	0.118887	0.0192912	0.00717811	0.126066	0.0121131	0.081651	0.00179453	0.0421714	0.603343	2.11705	0.896071	1.31221	0.394495	1.15406	0.943223	0.989621	0.552609	1.14108	1.72037	1.74826	1.19602	2.7461	1.51453	0.821984	0.447639	0.391111	1.23242
254	0	0.121302	0.00443787	0.471893	0.00295858	0.00813609	0.00147929	0.0147929	0	0.0295858	0.242604	0.0133136	0.035503	0.000739645	0.0532544	0.0838548	0.116395	0.0613267	0.178974	0	0.10388	0.0438048	0.112641	0.00250313	0.138924	0.107635	0.00250313	0.0413016	0.00250313	0.00375469	1.37072	2.06527	1.40685	1.09784	0	2.29869	2.80852	1.57186	0.235494	1.61045	1.79193	0.982527	2.36516	1.80266	1.64735	0	1.21704	1.37177	0.826571
255	0.0260561	0.181603	0.0426372	0.104619	0.0493486	0.0248717	0.048559	0.0659297	0.0611923	0.0548756	0.0647454	0.0544809	0.0754047	0.05606	0.0896171	0.00558269	0.0095371	0.387997	0.196325	0.000232612	0.00790882	0.0362875	0.0297744	0	0.0209351	0.0432659	0.000232612	0.257502	0.00209351	0.00232612	3.12102	1.71046	0.85444	0.821207	3.2742	4.08414	0.868989	2.83751	0	1.94853	1.4722	0.950332	1.05558	2.69989	3.29789	1.14627	0.228828	1.11241	0.893454
256	0.0142579	0.0686973	0.0408296	0.0194426	0.313675	0.0356448	0.0278678	0.00712897	0.0447181	0.0654569	0.00518471	0.191834	0.00388853	0.106286	0.0550875	0.0183066	0.0549199	0	0.23341	0.340961	0.02746	0.00915332	0.0778032	0.01373	0.01373	0.0480549	0.02746	0.00228833	0	0.132723	7.6647	2.95102	0	4.52704	1.38337	8.42192	7.96832	6.19397	3.95865	9.46351	5.58724	10.7754	6.63159	0	4.09023	0.784958	0.440884	0.943246	1.22968
257	0.0313542	0.0133422	0.0220147	0.272181	0.0527018	0.0260173	0.0273516	0.096064	0.0707138	0.0233489	0.078052	0.0400267	0.0700467	0.0393596	0.137425	0.00177936	0.00489324	0.325623	0.429715	0.0022242	0	0.00756228	0.0382562	0.00044484	0.055605	0.0231317	0.00355872	0.0858541	0.0160142	0.00533808	0.907134	2.34814	0.960911	1.27903	9.2463	0	2.04882	1.86631	10.7857	1.81482	2.47799	9.57263	2.92873	5.15963	11.7039	0.648177	1.48234	1.04429	0.841644
258	0.00385817	0.15451	0.264009	0.0909425	0.00202094	0.0192908	0.0336212	0.0110233	0.00202094	0.25813	0.023149	0.0181885	0.0821238	0.0242513	0.0128606	0.000595829	0.394439	0.191063	0.0953327	0	0.00317776	0.00993049	0.00953327	0	0.117776	0.105263	0.00119166	0.0707051	0.000794439	0.00019861	0.989969	1.06166	1.0265	1.04735	0	1.30945	1.61212	1.26828	0	1.1177	1.17496	2.05648	1.86366	1.73281	3.3067	1.08202	0.696277	0.93545	1.27192
259	0.00685804	0.482218	0.00715195	0.270011	0.00705398	0.045557	0.00166552	0.0151857	0.00607426	0.0184187	0.027824	0.0703439	0.0143039	0.00627021	0.021064	0.00884086	0.0422397	0.00294695	0.434185	0.0952849	0.0108055	0.00196464	0.064833	0.0147348	0.0284872	0.170923	0.0363458	0.0255403	0.00196464	0.0609037	0.786762	2.32498	1.19282	1.50699	1.09523	2.02339	2.36844	1.25161	0.389639	3.32055	2.47364	1.95364	3.69323	4.62259	2.67575	0.979193	0.97751	0.632457	0.960053
260	0.000909918	0.720473	0.0263876	0.000727934	0	0.0303913	0.00618744	0.000727934	0	0.19636	0.0132848	0.000909918	0.00345769	0.000181984	0	0	0.00474415	0.00440529	0.805829	0.0569299	0	0	0	0	0.000677736	0.0389698	0.00304981	0.0559132	0	0.0294815	0	1.22494	1.11944	1.20467	0.480615	0	0	0	0	1.002	2.12254	4.31035	1.51982	0	0.897654	0.576565	0.97362	1.07268	1.57408
261	0.00703916	0.0391553	0.24945	0.000879894	0.186538	0.0136384	0.0268368	0.00131984	0.0457545	0.0866696	0.00879894	0.0761109	0.033436	0.209855	0.0145183	0.0315789	0.00701754	0.00350877	0.592982	0	0.0315789	0.0105263	0.157895	0.00701754	0	0.0701754	0.00701754	0.0561404	0	0.0245614	2.22626	0.971415	1.54756	2.2314	0	1.38965	1.02056	3.64774	1.23531	0	2.28586	0.893702	1.38112	0	2.23258	0.901405	0.517997	0.840417	1.13847
262	0.00581395	0.0440199	0.0780731	0.00249169	0.384551	0.0116279	0.0265781	0.00166113	0.0589701	0.0240864	0.00415282	0.0456811	0.00913621	0.271595	0.0315615	0.0774908	0.0221402	0.0184502	0.125461	0.276753	0.0295203	0.0110701	0.121771	0.0295203	0.0405904	0.0479705	0.0664207	0.0258303	0.0369004	0.0701107	4.45021	8.35399	16.0694	5.04787	3.22631	5.84575	11.4753	5.30285	12.1033	11.8533	17.5246	12.0172	15.2089	8.32856	13.3953	0.553546	0.173279	0.703902	1.5541
263	0.00807848	0.0201962	0.110791	0.180612	0.183497	0.0144259	0.0288517	0.0265436	0.0386613	0.0628967	0.017311	0.0490479	0.0213503	0.177149	0.0605886	0.21978	0.021978	0.032967	0.131868	0	0.0659341	0.0659341	0.21978	0.0659341	0	0.0549451	0.010989	0.021978	0	0.0879121	15.8548	13.9649	52.0156	14.1087	0	15.2721	29.6606	16.4659	23.6771	0	12.6416	24.2331	22.4612	0	37.022	1.45095	0.467726	0.618255	1.13831
264	0.0268276	0.34004	0.0462777	0.00201207	0.127431	0.0603622	0.028169	0.0107311	0.0147552	0.0965795	0.0214621	0.12609	0.0154259	0.0697518	0.0140845	0.026393	0.0381232	0.0234604	0.334311	0.143695	0.0146628	0.0293255	0.0674487	0.0234604	0.0117302	0.120235	0.0117302	0.0527859	0.0058651	0.0967742	3.08903	9.4985	7.93944	3.36456	2.52	9.43067	8.43005	6.38176	9.32771	6.19814	7.19825	4.83842	8.64166	6.80548	4.98825	1.08039	0.598004	0.997673	1.39544
265	0.00214198	0.670441	0.0250918	0.0657895	0.0278458	0.0162179	0.00642595	0.0104039	0.00764994	0.0260098	0.0492656	0.0186659	0.0152999	0.0116279	0.0471236	0.00315457	0.0315457	0.394322	0.0883281	0.00315457	0	0.0536278	0.00630915	0.00315457	0.0977918	0.0662461	0	0.223975	0.0252366	0.00315457	0.833317	3.68749	2.79776	4.15292	1.39298	0	4.07277	6.5326	2.06357	4.71747	4.07828	0	5.80235	2.3192	4.22415	2.74673	0.463294	0.697635	2.03714
266	0.064877	0.0447427	0.0760626	0.319911	0	0.0693512	0.0357942	0.0738255	0.00223714	0.0671141	0.107383	0.00671141	0.0760626	0.00671141	0.049217	0	0.000631114	0.00126223	0.692174	0.0613758	0.000157778	0.000157778	0.00741559	0.00394446	0.00157778	0.0187756	0.00205112	0.00631114	0.000315557	0.20385	0	3.82308	2.50998	0.944568	1.24606	1.7753	1.66473	0.848081	2.63989	3.24826	3.40473	2.28058	3.77482	1.43781	1.21695	0.504682	0.461841	0.903578	0.880457
267	0.00282406	0.0304999	0.641627	0.0118611	0	0.0115787	0.0779441	0.00423609	0.000282406	0.152499	0.0135555	0.000564812	0.048009	0.00338887	0.00112962	0.00209205	0.00209205	0.0857741	0.529289	0.00209205	0	0.00627615	0.0251046	0.00209205	0.0209205	0.100418	0.00209205	0.17364	0.0125523	0.0355649	0.468794	11.7826	2.83592	1.89834	5.51955	0	0.256357	0.570018	0.541395	9.14814	4.39523	2.61437	3.026	1.28531	4.03375	0.973605	1.49769	0.905091	1.08356
268	0.0279441	0.209248	0.0628743	0.0192947	0.185296	0.0555556	0.0342648	0.0123087	0.0432468	0.104125	0.0143047	0.112109	0.0123087	0.0768463	0.0302728	0.167742	0.0322581	0.0193548	0.283871	0	0.0322581	0.0709677	0.316129	0.00645161	0	0.0193548	0.00645161	0.0322581	0.0129032	0	8.66573	1.2552	8.98219	17.1192	0	13.8185	11.4948	15.0162	26.2307	0	22.4342	44.8489	15.3651	4.92421	0	0.95295	0.54196	0.758545	1.25594
269	0.0864865	0.0162162	0.162162	0.237838	0	0.0432432	0.0540541	0.102703	0.0108108	0.027027	0.0378378	0	0.189189	0.0108108	0.0216216	0	0.0480349	0.432314	0.187773	0	0	0.0131004	0.0524017	0	0.0174672	0.0655022	0	0.183406	0	0	0	3.0512	2.43559	3.99424	0	0	1.8675	5.65894	0	3.40322	6.9321	0	5.02347	0	0	0.898386	1.07467	0.434796	0.925972
270	0.012068	0.286524	0.24648	0.0420552	0.00841104	0.0519291	0.033827	0.0127994	0.00621686	0.152679	0.0285244	0.013348	0.041141	0.0318157	0.0321814	0.0648824	0.0251419	0.0510949	0.460665	0	0.0373074	0.0332522	0.116788	0	0.0348743	0.107867	0.00162206	0.05515	0.00081103	0.0105434	1.19353	1.16715	0.561951	1.68196	0	1.22232	1.21188	1.24152	0	0.897544	1.51194	1.36574	1.70485	0.913871	2.19911	1.08216	0.447518	1.16973	1.14641
271	0.000141243	0.384181	0.153602	0.000282486	0	0.0139831	0.00896893	0.000211864	0	0.413842	0.0157486	0	0.00903955	0	0	0	0.0839161	0.013986	0.34965	0.020979	0	0	0	0	0.0839161	0.188811	0.034965	0.0909091	0.00699301	0.125874	0	9.25919	9.64996	10.3918	22.1801	0	0	0	0	13.0829	14.0161	14.306	16.7674	21.6097	11.8964	0.694129	1.02047	0.9686	1.11627
272	0.0135287	0.114994	0.0214205	0.0394589	0.250282	0.0281849	0.0180383	0.0169109	0.054115	0.0721533	0.0439684	0.135287	0.0124014	0.119504	0.059752	0.0136986	0.130137	0	0.349315	0	0.0410959	0	0.19863	0	0	0.267123	0	0	0	0	1.49671	0.735627	0	0.769545	0	1.68261	0	1.12027	0	0	1.21024	0	0	0	0	0.935026	0.750599	0.936032	0.585647
273	0.0422164	0.00395778	0.21372	0.238786	0.00131926	0.0343008	0.0989446	0.091029	0.00659631	0.0316623	0.0158311	0.00131926	0.189974	0.0105541	0.0197889	0.0114001	0.00712504	0.00463128	0.552903	0.0502316	0.00676879	0.00213751	0.0488066	0.00142501	0.00427503	0.0491628	0.0081938	0.0292127	0.00142501	0.222301	1.09846	0.837045	0.73222	1.07015	0.97125	2.22627	1.62662	1.30673	0.941929	2.64779	1.85134	0.943007	1.93587	0.987318	1.1018	1.08141	0.323168	0.670026	0.971795
274	0.0277778	0.063786	0.0308642	0.361111	0	0.0390947	0.0493827	0.139918	0.00205761	0.0349794	0.102881	0	0.12963	0	0.0185185	0.00679579	0.00339789	0.111621	0.647299	0.00441726	0.00424737	0.0254842	0.03228	0.000339789	0.0197078	0.0166497	0.000339789	0.0574244	0.00169895	0.0682977	2.05932	3.40712	1.3457	0.837904	0.669353	2.11578	2.19429	1.82936	1.71658	2.55211	2.40152	1.58521	1.94413	1.22915	0.854616	0.741183	0.485925	0.806065	1.09936
275	0.020579	0.0418556	0.409487	0.00941751	0.0432508	0.0303453	0.0432508	0.0167422	0.00871992	0.0885943	0.0167422	0.0202302	0.0554587	0.183467	0.0118591	0.000479846	0.0393474	0.0599808	0.559021	0	0.00671785	0.00959693	0.0119962	0	0.0494242	0.176104	0.000479846	0.0839731	0.000479846	0.00239923	0.352298	1.60015	0.780695	1.06196	0	1.25574	1.06633	1.77398	0	1.45982	1.5488	1.32246	1.3784	3.72044	2.08487	1.23149	0.701296	0.926895	1.39472
276	0	0.70078	0.00292398	0.00584795	0.00779727	0.0185185	0.00292398	0.00389864	0.00194932	0.0623782	0.0760234	0.0945419	0.00779727	0.00292398	0.0116959	0.0321175	0.0458821	0.131682	0.359486	0.0277587	0.0201881	0.0220234	0.0851113	0.0160587	0.0981877	0.0250057	0.0022941	0.0100941	0.00275292	0.121358	2.03534	2.50312	0.656833	0.73497	0.320101	3.08311	1.61101	1.93074	0.330444	0.878439	3.29676	0.306607	1.30519	0.351688	0.33157	0	1.01999	0.344617	0.71118
277	0.000428449	0.513068	0.0604113	0.000214225	0.00364182	0.0132819	0.00449871	0	0.000856898	0.314696	0.0117823	0.0522708	0.00407027	0.0194944	0.00128535	0	0.964935	8.0795e-05	0.00177749	0	0	0	0	0	0.00096954	0.0317524	0.000403975	0	0	8.0795e-05	0	0.982135	0.293467	2.41712	0	0	0	0	0	0.561585	1.6218	1.14612	0	0	0.187489	0.82813	0.937082	0.883871	0.225265
278	0.108065	0.348387	0.0435484	0.033871	0	0.148387	0.0790323	0.0451613	0.00483871	0.0758065	0.05	0.0016129	0.0516129	0.0016129	0.00806452	0.00418702	0.150733	0.0453594	0.369156	0.00139567	0.0230286	0.0195394	0.0265178	0	0.0509421	0.161898	0.00558269	0.108863	0.00209351	0.0307048	1.49166	1.06786	0.86385	1.54061	0.846656	2.23129	1.87785	1.89991	0	1.7266	1.92169	3.29041	1.82934	2.2142	1.58571	1.29223	0.47591	1.03142	2.07304
279	0.0303704	0.314603	0.192487	0.0021164	0.00021164	0.0489947	0.0281481	0.00232804	0.000952381	0.35873	0.00391534	0.00465608	0.00624339	0.00613757	0.00010582	0.00724329	0.000852152	0.0161909	0.581167	0.0911802	0.00276949	0.00319557	0.0242863	0.00127823	0.00703025	0.00852152	0.00234342	0.0155518	0.00532595	0.233063	1.76953	0.620023	1.34438	0.984998	1.02032	1.99628	1.47631	2.20009	1.87939	1.60171	1.65956	1.00335	2.26936	1.56826	1.09572	1.36236	0.768044	1.15084	4.24339
280	0.0281148	0.120154	0.0580053	0.226694	0.0692513	0.0189405	0.038177	0.0334418	0.0470553	0.0659959	0.065404	0.0523824	0.0464635	0.0497189	0.0802012	0.0205047	0.177708	0.00525762	0.328601	0	0.0557308	0.00736067	0.0804416	0	0.0320715	0.260252	0	0.0294427	0	0.00262881	1.03462	0.79291	0.280098	1.24725	0	1.0846	1.37633	1.34191	0	0.879842	1.05322	0	1.18719	0	0.962048	1.52422	1.06141	0.763666	0.690002
281	0.0358744	0.0313901	0.136771	0.28139	0	0.0347534	0.0683857	0.143498	0.00784753	0.0190583	0.0616592	0	0.162556	0.00560538	0.0112108	0.00382897	0.0127632	0.00159541	0.805361	0	0.0051053	0.000638162	0.039247	0.000638162	0.00127632	0.0970006	0.000319081	0.0172304	0.000319081	0.0146777	2.77235	1.21966	2.33452	1.10033	0	1.38316	4.19672	1.29798	1.29148	2.11615	1.50685	1.54015	2.82771	1.41453	1.56373	1.31861	0.619031	0.515755	1.12027
282	0.0426606	0.223089	0.113456	0.00550459	0.127676	0.0626911	0.0850153	0.0129969	0.0509174	0.0894495	0.0126911	0.111162	0.00611621	0.0221713	0.0344037	0.000495295	0.0879148	0.117385	0.355126	0	0.0116394	0.0106488	0.0089153	0	0.184745	0.114908	0	0.106736	0	0.00148588	0.616323	0.929587	0.678303	1.15959	0	1.05269	0.95522	0.822681	0	0.741336	1.576	0	1.17305	0	0.460686	1.28817	0.517659	1.30994	0.892816
283	0.0162717	0.444995	0.155642	0.0109657	0	0.0413866	0.0604881	0.00495225	0	0.20092	0.019809	0.000353732	0.0399717	0.00247612	0.00176866	0.00369822	0.164201	0.0650888	0.252219	0.00221893	0.00147929	0.00517751	0.0155325	0	0.156805	0.179734	0.00221893	0.147189	0.000739645	0.00369822	0.18715	1.17727	1.36356	1.22798	0.22409	1.74932	1.36508	1.05845	0	1.21321	1.85469	1.51407	1.86738	2.92647	1.55285	0.652943	1.00978	0.697358	1.80517
284	0.00601504	0.018797	0.0428571	0.178947	0.189474	0.00526316	0.0120301	0.0225564	0.0285714	0.012782	0.0278195	0.0548872	0.0736842	0.0819549	0.244361	0.000817661	0	0.0302535	0.766149	0	0.000817661	0.00490597	0.0318888	0	0.00735895	0.0122649	0.000817661	0.124285	0.00245298	0.0179886	4.25785	0	1.69031	1.21497	0	2.38538	2.96746	1.43633	0	2.12308	1.874	0.386223	1.58003	2.19148	1.39156	0.851554	0.652077	0.779568	1.03913
285	0.0149368	0.458828	0.0160858	0.0995787	0.00229797	0.0811949	0.0107239	0.0608962	0.00574493	0.0352355	0.133282	0.0206817	0.0363845	0.00421295	0.0199157	0.083947	0.0802651	0.0147275	0.226068	0	0.0861561	0.0382916	0.217968	0	0.0382916	0.139912	0	0.0743741	0	0	0.688588	1.74427	1.29501	1.06577	0	1.18632	0.941797	0.901458	0	1.37026	1.80882	0	1.26549	0	0	0.961025	0.435983	0.975402	2.00919
286	0.000991138	0.54775	0.240672	0.0210471	0.00151586	0.0188899	0.0190065	0.000699627	0.000233209	0.0834888	0.0294426	0.00938666	0.0139925	0.00408116	0.00880364	0.0410557	0.260997	0.0175953	0.129032	0	0.140762	0.0351906	0.111437	0.0117302	0.0175953	0.170088	0.00879765	0.0322581	0.0058651	0.0175953	2.02521	3.30826	2.8407	2.93606	0	2.4707	6.09025	2.92475	3.08923	6.40081	2.92796	3.3782	3.98834	5.05419	2.31883	1.06105	0.665542	1.23398	1.49009
287	0.00361842	0.409046	0.127467	0.0144737	0.0412829	0.0126645	0.0266447	0.00871711	0.00904605	0.177467	0.0504934	0.0245066	0.0603618	0.0166118	0.0175987	#N/A	#N/A	#N/A	#N/A	#N/A	#N/A	#N/A	#N/A	#N/A	#N/A	#N/A	#N/A	#N/A	#N/A	#N/A	#N/A	#N/A	#N/A	#N/A	#N/A	#N/A	#N/A	#N/A	#N/A	#N/A	#N/A	#N/A	#N/A	#N/A	#N/A	1.09029	0.560791	1.29168	1.28815
288	0.0229479	0.0582524	0.278464	0.184466	0.0110327	0.0260371	0.0366284	0.033098	0.00926743	0.0520741	0.064872	0.00617829	0.0741395	0.0935569	0.048985	0.00391236	0.0187793	0.00938967	0.725352	0	0.0101721	0.00586854	0.0359937	0	0.0140845	0.104069	0	0.0723787	0	0	2.2207	1.83494	1.39357	1.00996	0	1.92521	1.92356	1.83052	0	2.45125	1.24914	0	2.41342	0	0	1.20533	0.646069	0.886913	1.01498
289	0.0185738	0.508789	0.2534	0.0039801	0.00165837	0.055058	0.0182421	0.000995025	0.00364842	0.0646766	0.0159204	0.0079602	0.0159204	0.0268657	0.00431177	0.0104348	0.0182609	0.000869565	0.474783	0.168696	0.0252174	0.00434783	0.0713043	0.0104348	0.0104348	0.111304	0.0191304	0.0373913	0.013913	0.0234783	1.54897	1.02714	0.75477	1.30449	1.3953	2.16624	2.3233	2.47282	5.17756	2.00421	1.85678	3.56866	2.38947	1.00697	5.94076	0.586678	0.685465	0.93284	8.76599
290	0.0090957	0.453862	0.0801476	0.00276826	0.0507514	0.0349328	0.0330873	0.00474558	0.0187187	0.171236	0.0499605	0.0380965	0.0162141	0.0264962	0.00988663	0.0101451	0.247147	0.299845	0.0308581	0.00239538	0.00662252	0.0219811	0.0200085	0.00211357	0.318585	0.00450895	0.000986332	0.0252219	0.00648161	0.0030999	2.15514	1.00047	0.876881	1.77528	2.43662	4.71239	1.90784	2.26533	3.41984	0.800635	4.09593	2.9873	2.88583	3.80663	2.62294	0.76104	0.890985	0.57452	1.52434
291	0.0121335	0.154702	0.383215	0.0273003	0.00505561	0.0293225	0.0596562	0.00808898	0.00404449	0.137513	0.0222447	0.0171891	0.049545	0.0869565	0.00303337	0.00042005	0.0128115	0.759031	0.0139317	0	0.000840101	0.00644077	0.000910109	0	0.142257	0.0074909	7.00084e-05	0.0546066	0.000910109	0.000280034	1.65818	0.921954	0.975184	1.39663	0	1.68586	1.32856	1.91555	0	1.10693	1.79964	1.6755	1.52389	1.44282	1.59493	0.806859	1.35387	0.659883	0.683445
292	#N/A	#N/A	#N/A	#N/A	#N/A	#N/A	#N/A	#N/A	#N/A	#N/A	#N/A	#N/A	#N/A	#N/A	#N/A	0.15562	0.00576369	0.0201729	0.25072	0.00288184	0.0144092	0.0778098	0.230548	0.00576369	0.0172911	0.054755	0	0.132565	0	0.0317003	1.18625	0.193268	1.50604	2.33146	2.57102	1.27386	1.91899	1.98588	1.66319	2.47357	2.7801	0	1.96138	0	2.74831	#N/A	#N/A	#N/A	#N/A
293	0.0241588	0.148691	0.516825	0.00920334	0.00632729	0.0376762	0.0474547	0.0126546	0.00431406	0.0845557	0.0209951	0.00632729	0.0442911	0.024734	0.0117918	0	0.076087	0.0615942	0.668478	0	0	0	0	0	0.132246	0.0271739	0	0.0235507	0	0.0108696	0	0.996557	1.17095	2.90873	0	0	0	0	0	1.22732	5.65812	0	7.71967	0	0.323248	1.61065	0.327049	1.08631	0.855362
294	0.0145138	0.440348	0.161393	0.00725689	0.0920174	0.00667634	0.0223512	0.0145138	0.0478955	0.0145138	0.00174165	0.0859216	0.00754717	0.0595065	0.0238026	0.0388064	0.0270469	0.611348	0.00896663	0.000146994	0.0157284	0.122152	0.0157284	0.000881964	0.0771718	0.023519	0.0023519	0.0537998	0.00146994	0.000881964	1.74965	0.876787	0.837573	1.21326	0.300103	1.79754	1.48651	1.70396	1.71824	1.22909	1.21152	0.644686	1.31235	2.03448	1.12442	1.64	0.278819	0.756847	2.08562
295	0.00696213	0.179317	0.0494142	0.19443	0.0979793	0.0241128	0.025641	0.00373578	0.0083206	0.119205	0.0309051	0.067244	0.0242826	0.0407539	0.127696	0	0.256595	0.0879297	0.243805	0	0.00319744	0.0159872	0.00479616	0	0.139089	0.167866	0	0.0807354	0	0	0	1.08999	1.19967	1.52704	0	1.25535	1.29125	2.50447	0	1.05472	2.19204	0	2.97398	0	0	0.454892	1.14466	1.21953	0.402232
296	0.00465929	0.0101922	0.0701805	0.219278	0.204718	0.00960978	0.0165987	0.0331974	0.0195108	0.0364007	0.0454281	0.0364007	0.0588235	0.0620268	0.172976	0.2	0.092	0.036	0.156	0.004	0.112	0.004	0.26	0.012	0.028	0.04	0.008	0.036	0.004	0.008	2.71586	6.25934	0.881901	3.65752	0.744597	5.78573	4.97179	3.21147	2.39166	5.49487	5.79019	4.38878	2.03125	3.82	2.42406	0.474552	1.10487	0.823369	0.813583
297	#DIV/0!	#DIV/0!	#DIV/0!	#DIV/0!	#DIV/0!	#DIV/0!	#DIV/0!	#DIV/0!	#DIV/0!	#DIV/0!	#DIV/0!	#DIV/0!	#DIV/0!	#DIV/0!	#DIV/0!	0.139535	0.0116279	0	0.274419	0	0.0674419	0	0.404651	0.00697674	0	0.0860465	0.00232558	0	0	0.00697674	4.97175	6.97788	0	3.58253	0	6.76394	0	4.81898	5.64004	0	6.66619	23.0727	0	0	2.96697	#DIV/0!	#DIV/0!	#DIV/0!	#DIV/0!
298	0.0326689	0.0448505	0.351052	0.017165	0.0271318	0.0454042	0.0791805	0.0138427	0.0409745	0.143965	0.0121816	0.0387597	0.0276855	0.114618	0.0105205	0.00503876	0.0255814	0.406977	0.176357	0	0.000387597	0.0124031	0.0352713	0.00116279	0.182946	0.0108527	0	0.139147	0	0.00387597	2.29957	0.383336	0.849287	1.79861	0	0.239433	2.31172	2.77708	2.88283	0.546769	1.36617	0	1.94982	0	2.1979	1.67305	1.40489	0.469053	0.993108
299	0.0347944	0.343877	0.112743	0.0183009	0.0230456	0.072526	0.0700407	0.0112969	0.0232716	0.0998644	0.0305016	0.061455	0.0307275	0.0413466	0.0262088	0.0606421	0.0142687	0.020214	0.574316	0	0.00713436	0.00237812	0.189061	0	0.0463734	0.0618312	0	0.0237812	0	0	1.24793	0.850436	0.528183	1.2521	0	1.87309	2.50219	1.78545	0	0.85669	1.42908	0	1.54184	0	0	1.00614	0.642543	1.067	1.92843
300	#N/A	#N/A	#N/A	#N/A	#N/A	#N/A	#N/A	#N/A	#N/A	#N/A	#N/A	#N/A	#N/A	#N/A	#N/A	0.0242915	0.048583	0.0607287	0.165992	0.00404858	0.0728745	0.0445344	0.133603	0.00404858	0.0728745	0.17004	0.00809717	0.157895	0	0.0323887	1.76278	3.94701	2.76523	2.97025	0.620218	4.01085	3.16332	2.99952	3.78994	3.14307	3.6067	2.57301	2.39441	0	7.07601	#N/A	#N/A	#N/A	#N/A
301	0.0172589	0.00812183	0.048731	0.00203046	0.414213	0.0101523	0.0436548	0.00507614	0.0974619	0.0192893	0.00406091	0.0680203	0.00812183	0.24467	0.00913706	0.211704	0.104991	0.125645	0.0395869	0.00172117	0.163511	0.11704	0.0137694	0.00516351	0.0671256	0.0619621	0.00860585	0.060241	0.0137694	0.00516351	2.37095	2.24639	3.06974	4.78955	0.770076	2.64592	3.5914	3.01239	3.15549	4.30312	6.70727	7.13395	4.66062	2.73678	6.43542	0.693711	1.02699	0.727258	0.687826
302	0	0.233231	0.288358	0.00192753	0.119892	0.00115652	0.00154202	0	0.00077101	0.137625	0.00616808	0.0138782	0.00269854	0.190054	0.00269854	0.0044843	0.0100897	0.344918	0.34006	0.0216741	0.000747384	0.0104634	0.0358744	0.0044843	0.106129	0.00710015	0.00298954	0.059417	0.0183109	0.0332586	1.48094	0.460019	0.612561	1.36777	2.30609	0.289893	0.975246	1.85042	1.75839	0.564053	1.90414	2.3782	1.18832	1.79914	3.76807	0	0.358028	1.28034	1.9256
303	#N/A	#N/A	#N/A	#N/A	#N/A	#N/A	#N/A	#N/A	#N/A	#N/A	#N/A	#N/A	#N/A	#N/A	#N/A	0	0.0235294	0.0196078	0.701961	0	0.0196078	0	0.0666667	0	0.00392157	0.0862745	0	0.0784314	0	0	0	13.7234	0.392842	3.95226	0	4.69895	0	3.58006	0	9.71486	8.92145	0	11.2362	0	0	#N/A	#N/A	#N/A	#N/A
304	0.0277778	0.0563607	0.24839	0.0414654	0.076087	0.0350242	0.0660225	0.0466989	0.0672303	0.0603865	0.0128824	0.041868	0.0430757	0.114734	0.0619968	0.0273973	0.379452	0.019863	0.10274	0	0.0732877	0.00890411	0.0657534	0.00273973	0.0589041	0.182192	0.0171233	0.0520548	0.00136986	0.00821918	1.44339	1.18715	1.52519	1.37815	0	1.35574	3.24098	1.53929	1.97216	1.51707	1.35399	0.730597	1.80714	1.80632	2.37242	0.828894	0.846534	0.686384	0.99326
305	0.0179574	0.0561167	0.576319	0.00729517	0.00617284	0.0207632	0.0712682	0.0129068	0.0106622	0.0796857	0.0112233	0.00505051	0.0387205	0.0763187	0.00953984	0.0225806	0.00241935	0.0120968	0.666129	0	0.00645161	0.0120968	0.176613	0	0.016129	0.0330645	0	0.0467742	0	0.00564516	0.68687	2.38348	1.19322	1.20941	0	3.45939	1.93842	1.24863	0	1.49369	3.63072	0	2.75844	0	2.00884	0.85683	0.287224	0.981542	1.54349
306	0.00866426	0.0555957	0.342238	0.0389892	0.0527076	0.0209386	0.0837545	0.00866426	0.0202166	0.0974729	0.00866426	0.0202166	0.032491	0.180505	0.0288809	0.014975	0.00665557	0.0216306	0.68386	0	0.00831947	0.0183028	0.106489	0.00166389	0.0199667	0.0299501	0	0.0665557	0	0.0216306	2.40007	1.66438	1.68737	1.74887	0	2.65483	2.99119	2.64982	1.56241	1.44885	2.20451	0	3.88857	0	1.14166	0.944157	0.383562	1.06729	0.445973
307	0.0320513	0.275107	0.0662393	0.045406	0.104167	0.0608974	0.0683761	0.0106838	0.0470085	0.0779915	0.0315171	0.0315171	0.0154915	0.0528846	0.0806624	0.00227618	0.0538695	0.432853	0.0796662	0	0.012519	0.0265554	0.00379363	0	0.287178	0.0265554	0	0.0747344	0	0	0.484963	0.764236	0.990951	1.77078	0	1.70923	1.32765	2.06969	0	0.931011	3.2728	0	3.56866	0	0	0.552337	0.690094	0.646081	1.25169
308	0.0054717	0.115094	0.0258491	0.351321	0.00169811	0.0369811	0.00886792	0.0583019	0.00433962	0.0466038	0.203962	0.00849057	0.109057	0.00396226	0.02	0.000546996	0.0674628	0.568967	0.00811378	0	0.00182332	0.0129456	0.000273498	0	0.298204	0.00920777	0	0.0324551	0	0	0.524348	0.977817	0.968155	1.72201	0	1.35276	1.10926	0.902442	0	1.04776	2.27854	0	2.04878	0	0	2.87676	0.857431	0.924482	0.733018
309	0.0243902	0.0970365	0.0923158	0.261736	0.0228167	0.0679255	0.0401259	0.019145	0.0280619	0.0660897	0.0529767	0.0272751	0.0763179	0.0453711	0.0784159	0	0.0339188	0.623259	0.0484555	0.00181708	0.00847971	0.0242277	0.0090854	0.000605694	0.0781345	0.0478498	0.00726832	0.101151	0.00423985	0.0115082	0	2.54992	0.986833	1.58497	6.90485	3.9807	1.80422	2.19017	10.7477	2.64988	3.58686	5.31455	2.31477	9.52791	5.46048	0.929327	0.862727	1.01585	0.839379
310	0.0185759	0.359354	0.27908	0.0121628	0.00508625	0.0336134	0.0793897	0.00928793	0.00707651	0.129589	0.00442282	0.0154799	0.0134896	0.0307386	0.00265369	0.0030581	0.288991	0	0.423547	0	0.0366972	0.00152905	0.0412844	0	0.00764526	0.185015	0	0.0122324	0	0	1.96431	1.34601	0	1.46742	0	2.59824	6.0535	2.3225	0	3.02586	2.18634	0	3.06331	0	0	1.03637	0.442024	1.08213	1.05014
311	0.0255776	0.182481	0.0860836	0.0167767	0.177255	0.0616062	0.0573432	0.00550055	0.0426293	0.0867712	0.0144389	0.0943344	0.0220022	0.0790704	0.0481298	0.21237	0.00562284	0.0116782	0.289792	0.00821799	0.0181661	0.0423875	0.260813	0.0151384	0.0121107	0.0397924	0.000432526	0.0705017	0.00129758	0.0116782	1.21456	1.12741	0.903982	1.00539	0.321385	1.14936	1.38367	1.26639	0.910119	1.14046	1.31036	0.640541	1.4064	1.26636	0.729158	0.978342	0.487669	1.04058	0.878532
312	0.033683	0.25704	0.118719	0.094423	0.0618443	0.0552181	0.0607399	0.0135284	0.0494202	0.0472115	0.0110436	0.0626726	0.024296	0.091386	0.0187742	0.16647	0.0106257	0.00354191	0.441558	0	0.0543093	0.0106257	0.233766	0.00472255	0.0094451	0.0330579	0	0.0177096	0	0.0141677	1.57932	3.44087	0.589572	1.61936	0	3.34452	2.92743	1.98959	2.07759	2.5491	2.25246	0	4.55698	0	1.29084	1.30007	0.402782	0.802374	1.12699
313	0.030552	0.23641	0.0474083	0.337547	0.017067	0.0446692	0.0292878	0.0225453	0.0219132	0.0575221	0.0126422	0.0375053	0.0358196	0.0339233	0.0351875	0.00687837	0.0307234	0.609997	0.0385189	0.000229279	0.00424166	0.030838	0.0284306	0.000573197	0.157973	0.0087126	0.000114639	0.0787573	0.00298063	0.00103176	2.61206	0.862484	0.878248	1.95213	1.95342	3.02553	2.4051	2.29055	3.09617	0.86766	1.61883	3.82564	2.08089	2.30908	2.0439	1.51181	0.334998	1.20489	0.915471
314	0.00314395	0.0240287	0.803279	0.000785987	0.00190883	0.00516506	0.0328992	0.000224568	0.000561419	0.0708511	0.00325623	0.00561419	0.0178531	0.0293061	0.00112284	0.017257	0.387829	0.0290645	0.161671	0	0.0535876	0.0027248	0.0590372	0.0027248	0.00999092	0.220708	0.013624	0.0245232	0	0.017257	2.56443	1.1664	0.964951	2.58439	0	1.87283	8.52032	2.35359	1.90719	4.7477	2.08162	3.35154	3.41785	0	2.34361	0.767489	2.51343	0.847121	0.660823
315	0.0511509	0.43734	0.0703325	0.0268542	0.0179028	0.0511509	0.044757	0.0434783	0.0601023	0.0537084	0.0102302	0.0179028	0.0306905	0.0537084	0.0306905	0.000180408	0.74761	0.00306693	0.0512358	0.0750496	0.0110049	0	0.00216489	0.00108245	0.00541223	0.0600758	0.0151542	0.00721631	0.000360815	0.0203861	0.411967	0.976076	3.62891	2.28631	0.332254	1.59786	0	1.67427	0.356834	2.58305	1.99436	0.98095	4.06825	6.63815	0.505398	1.98646	0.191548	0.988902	1.63053
316	0.0348457	0.0511797	0.309619	0.0141561	0.06098	0.0392015	0.101633	0.00508167	0.0366606	0.149546	0.015971	0.046824	0.0101633	0.092922	0.031216	0.0495217	0.0326393	0.0163196	0.530107	0.00675295	0.0247608	0.0073157	0.111424	0.00619021	0.0112549	0.0742825	0.00393922	0.0934159	0.00281373	0.0292628	1.44229	1.23353	1.01744	1.78712	0.214502	1.80973	2.10532	1.92217	2.3505	1.45468	2.17696	4.76392	2.29679	1.29082	2.71253	0.886933	0.93354	0.886071	0.914618
317	0.0458781	0.0673835	0.116129	0.0444444	0.0537634	0.0616487	0.0609319	0.0250896	0.0673835	0.101792	0.065233	0.0824373	0.0645161	0.097491	0.0458781	0.00379258	0.591204	0.127926	0.0414995	0.046532	0.00408431	0.000291737	0.00284443	0.0034279	0.125593	0.0201298	0.00466778	0.0248705	0.000218802	0.00291737	4.04455	0.806864	1.39118	1.18281	0.75162	3.29186	3.29691	4.06973	3.60922	1.10266	2.79666	2.99429	2.59309	3.31269	1.83012	0.774369	0.487254	0.724166	0.754897
318	0.00325059	0.279255	0.0854019	0.000295508	0.170804	0.0254137	0.0132979	0.000591017	0.0239362	0.071513	0.00650118	0.28753	0.000591017	0.0215721	0.0100473	0.0176893	0.00718629	0.2178	0.414594	0.00165837	0.00276396	0.0331675	0.0315091	0	0.0342731	0.0281924	0.00331675	0.196794	0.00331675	0.00773908	3.22662	1.04942	1.01272	1.35897	1.78075	2.57024	2.56815	2.05342	0	0.978533	2.55662	2.25588	1.87223	1.67471	2.37798	1.2297	0.67248	1.68171	0.425463
319	0.0128039	0.240119	0.0421228	0.236964	0.0217109	0.0198553	0.0211542	0.0554834	0.00835034	0.0775654	0.0809055	0.0339581	0.0647616	0.0397105	0.0445352	0.0154784	0.010788	0.0877111	0.303002	0.204034	0.00515947	0.0159475	0.0417448	0.0511257	0.0337711	0.0515947	0.00562852	0.0741088	0.00844278	0.0914634	1.28998	1.15173	2.0523	1.18067	1.00763	1.54966	1.54002	1.17022	1.19021	1.95171	2.00928	1.45929	1.61362	1.39253	1.21613	0.898004	0.738858	1.03246	0.871693
320	0.0140166	0.0348183	0.17177	0.424159	0.0212481	0.0213374	0.0760646	0.00678511	0.0156236	0.0804392	0.00607089	0.0174984	0.028926	0.0416927	0.03955	0.0296143	0.0130854	0.0606061	0.550275	0	0.0179063	0.0674931	0.130854	0	0.023416	0.0371901	0.000688705	0.0661157	0	0.00275482	1.36226	1.22626	0.760949	1.27873	0	1.62645	1.33197	1.32704	0	0.978603	2.08565	0.891909	1.6418	0	1.04455	1.25449	1.0171	1.26948	0.636522
321	0.00362976	0.388385	0.114338	0.0284332	0.0356927	0.030853	0.00846945	0.00423472	0.0030248	0.132486	0.0471869	0.0665457	0.0580762	0.0441621	0.0344828	0.00554135	0.016624	0.390026	0.20162	0.000852515	0.00341006	0.0247229	0.0225916	0.00554135	0.071185	0.0409207	0.000852515	0.204177	0.00554135	0.00639386	1.02646	1.03602	1.22705	1.60073	0.109109	2.11837	1.84214	2.81113	0.812599	1.59867	2.53799	6.17251	2.1372	2.22598	2.39464	0.371186	0.899075	0.889656	0.949805
322	0.00352113	0.383412	0.247848	0.0344288	0.000586854	0.0195618	0.0172144	0.00449922	0.00176056	0.205595	0.0543818	0.00938967	0.00978091	0.00410798	0.00391236	0.00163132	0.00163132	0.269168	0.34584	0	0.00326264	0.00978793	0.045677	0	0.0570962	0.0375204	0	0.228385	0	0	2.50607	0.989911	0.716369	1.98499	0	1.50873	1.78712	2.33512	0	0.911475	3.22854	0	1.93988	0	0	1.26	0.865001	0.779143	1.84455
323	0	0.623269	0.0304709	0.0180055	0.0124654	0.0498615	0.00277008	0.00138504	0.00277008	0.105263	0.0166205	0.0429363	0.0249307	0.033241	0.0360111	0.0406538	0.210394	0.0540654	0.16052	0.00628667	0.0557418	0.0557418	0.0909472	0.0100587	0.155071	0.0804694	0.00502934	0.0431685	0.00754401	0.0243085	1.66239	0.791593	0.937124	1.30654	1.51332	1.33094	1.31825	1.76053	2.24564	0.927994	2.1504	4.77507	2.03853	1.63301	2.68661	0	0.879492	1.1396	1.23471
324	0.00332963	0.00554939	0.0665927	0.598224	0	0.00776915	0.0255272	0.0266371	0.00110988	0.0255272	0.0110988	0	0.211987	0.00665927	0.0099889	0.016035	0.215743	0.0058309	0.174927	0.110787	0.0553936	0.0145773	0.058309	0.0102041	0.03207	0.090379	0.0189504	0.0379009	0.00145773	0.157434	2.32524	3.23771	3.04749	1.70017	0.443955	5.24453	3.21301	4.16229	5.20661	4.62427	3.65258	7.8141	3.42851	1.79798	0.433001	0.459763	1.06174	1.19554	0.858756
325	0.008738	0.0494199	0.106861	0.484601	0.0391061	0.0144678	0.01633	0.0249248	0.0167598	0.0335196	0.0424008	0.0213436	0.0451225	0.0391061	0.0572984	0.0604082	0.0281633	0.174694	0.244898	0	0.0302041	0.13551	0.105306	0.00979592	0.0538776	0.0489796	0.00244898	0.0885714	0.0106122	0.00653061	1.10661	0.778014	0.799583	1.32296	0	0.920512	0.970195	1.33128	0.741867	0.966597	1.9835	1.01401	1.20431	1.14906	1.10397	1.10659	0.702675	1.87719	0.688875
326	0.00414497	0.107172	0.203336	0.297908	0.00819047	0.0138276	0.0325961	0.0213881	0.00384654	0.124416	0.0265942	0.0106443	0.0854196	0.0372716	0.023245	0.369851	0.014159	0.041333	0.211098	0.00100114	0.0846682	0.0327517	0.163902	0.0161613	0.013587	0.0165904	0.00114416	0.0284611	0.000286041	0.00500572	0.894982	0.787267	0.417926	1.25531	0.821468	0.860964	1.16028	1.35442	0.878284	0.528371	1.4495	0.653384	1.39709	1.01342	1.3616	1.13537	0.929281	1.24763	0.645286
327	0	0.00288323	0	0.318597	0.218885	0	0	0.00192215	0.000961076	0	0.0247477	0.0209034	0.00120135	0.00144161	0.408457	0.0132075	0.00377358	0	0.526415	0.0622642	0.00377358	0.00377358	0.113208	0.00566038	0	0.0773585	0	0.00943396	0	0.181132	3.30535	3.5632	0	1.84272	0.32537	5.08266	4.47692	4.14711	4.84938	0	3.04304	0	4.22966	0	0.607434	0	0.981128	0	0.957455
328	0.0119801	0.187161	0.188743	0.068264	0.0449819	0.0192134	0.0637432	0.0137884	0.0110759	0.0935805	0.0619349	0.0517631	0.0637432	0.0813743	0.0386528	0.0860759	0.164557	0.0126582	0.360759	0	0.0291139	0.0379747	0.106329	0.00632911	0.0151899	0.126582	0	0.0518987	0.00126582	0.00126582	1.35898	1.22199	2.00488	1.41594	0	1.50267	1.88489	1.80125	2.5754	1.64741	1.62484	0	1.79918	2.1535	2.88639	0.826204	1.13193	0.818641	0.883112
329	0.0107572	0.171556	0.332355	0.00586756	0.00572786	0.0458229	0.0730651	0.0034926	0.0036323	0.31587	0.00447052	0.00880134	0.00488963	0.0111763	0.00251467	0.0141844	0.0401891	0.34279	0.120567	0	0.0378251	0.0827423	0.0614657	0	0.101655	0.113475	0.00472813	0.0567376	0.0141844	0.00945626	2.7889	1.45643	1.82453	2.2958	0	3.2763	2.69614	2.69721	0	3.37613	3.39511	3.23226	2.91397	4.0182	3.33994	1.50067	0.803853	0.853824	3.52518
330	0.0194083	0.0857358	0.346523	0.189184	0.00772565	0.0373092	0.0651969	0.0197852	0.00244959	0.124176	0.0114943	0.00508762	0.0301489	0.0427737	0.0130017	0.0848684	0.108553	0.0657895	0.251316	0	0.138158	0.0440789	0.0809211	0.00328947	0.0414474	0.152632	0.00328947	0.0171053	0	0.00855263	1.67437	2.05555	0.807203	1.03617	0	2.20963	1.6458	1.68981	2.56308	1.65293	1.87958	5.73233	1.71209	0	2.62916	1.1381	0.503447	0.900217	0.93263
331	0.064532	0.166995	0.145813	0.133498	0.0118227	0.0748768	0.0896552	0.0571429	0.01133	0.0862069	0.0349754	0.00591133	0.0719212	0.0157635	0.0295567	0.0273473	0.0346399	0.566545	0.0706472	0	0.0391978	0.0483136	0.0478578	0.000911577	0.0820419	0.0309936	0.00364631	0.041021	0.00182315	0.00501367	1.31384	1.70236	0.761791	1.50958	0	1.78407	2.24345	1.32414	3.49149	1.88601	2.11436	1.63923	2.64463	3.61612	2.69384	0.662444	0.446508	0.696061	1.27243
332	0.0195531	0.0620874	0.0671661	0.407821	0.0469782	0.0255206	0.0218385	0.0721178	0.0185373	0.0321229	0.0511681	0.0290757	0.043677	0.0387252	0.063611	0.148364	0.0312727	0.101818	0.226182	0.000363636	0.0243636	0.0952727	0.162182	0.00618182	0.028	0.0752727	0.00181818	0.0869091	0.00290909	0.00909091	0.777417	1.81643	0.794001	1.26932	2.56356	1.66236	1.19488	1.10736	1.40692	1.44402	1.98261	2.72996	1.23387	1.13522	1.14755	0.632162	0.596979	1.71777	0.818041
333	0.00314901	0.235798	0.0560524	0.431415	0.00365285	0.0269555	0.0130999	0.0172566	0.00251921	0.0904396	0.0170047	0.00566822	0.0364026	0.00995088	0.0506361	0.397652	0.00366838	0.0851064	0.0454879	0.00330154	0.0605282	0.128026	0.159941	0.0363169	0.0143067	0.0198092	0.0029347	0.0260455	0.0143067	0.00256787	1.12223	1.1502	0.708985	1.10615	0.427954	1.15215	1.07224	1.28295	0.877223	1.1355	1.25797	1.16376	1.53716	0.674139	1.13534	1.82088	0.522506	2.09991	0.793174
334	0.0119834	0.623521	0.157167	0.00983254	0.00122907	0.0218159	0.049854	0.00291904	0.00245813	0.0772008	0.00675987	0.00591489	0.0154402	0.0128284	0.00107543	0.0202361	0.0207982	0.168072	0.443508	0	0.0123665	0.0438449	0.074199	0.00281057	0.0219224	0.0978078	0.000562114	0.0876897	0	0.00618325	1.48053	1.07953	0.771952	1.32496	0	1.70871	1.15433	1.56929	2.24204	1.10622	1.267	0.801112	1.35452	0	1.04605	0.918049	0.616739	1.45775	1.57609
335	0.00864455	0.308334	0.0570267	0.146684	0.0876755	0.0258653	0.0211501	0.00823453	0.00748283	0.086958	0.0529948	0.0394642	0.0288379	0.0154098	0.105238	0.00919752	0.00264429	0.0170154	0.846057	0	0.00252932	0.00218441	0.0256381	0	0.00390894	0.0270177	0	0.0582893	0	0.00551851	2.74904	1.75206	1.04587	0.908347	0	2.1558	4.23096	2.26259	0	2.47711	1.74534	0	1.30563	0	1.54007	1.00375	0.596585	1.25311	1.08225
336	0	0.325886	0.124807	0.0192604	0.00539291	0.00693374	0.00385208	0.0046225	0.00693374	0.374422	0.0546995	0.00924499	0.0385208	0.00616333	0.0192604	0.00825688	0.0165138	0.610092	0.0229358	0	0.012844	0.0385321	0.0247706	0.000917431	0.133945	0.0192661	0.00183486	0.0972477	0.0110092	0.00183486	1.46114	1.77026	1.34995	4.61989	0	1.62215	1.6025	1.90894	1.80201	2.55866	3.98657	7.39459	3.49933	1.98201	2.9635	0	0.861006	0.834934	1.23231
337	0.00954545	0.0759091	0.216818	0.299545	0.00363636	0.025	0.0631818	0.0127273	0.00272727	0.158636	0.0172727	0.00909091	0.0413636	0.0177273	0.0468182	0.0127456	0.00637281	0.598513	0.0254912	0	0.00955921	0.104089	0.0254912	0	0.086564	0.015932	0	0.115242	0	0	0.902331	0.787561	0.995597	1.42745	0	1.4002	1.11155	1.35499	0	1.49184	1.53306	0	1.36971	0	0	0.705104	1.1558	0.785159	0.944878
338	0.0136707	0.102676	0.227167	0.0171611	0.131763	0.00988947	0.0337405	0.00930774	0.0253054	0.138743	0.0197789	0.0552647	0.0381035	0.103549	0.0738802	0.00258541	0.0341644	0.513758	0.0315789	0.00424746	0.00517082	0.0432133	0.00627886	0.00277008	0.166944	0.0249307	0.00646353	0.10711	0.0421053	0.00867959	1.50122	0.599915	0.969955	1.26744	1.91819	1.20226	1.01566	1.51432	1.56324	1.13967	1.33886	1.6971	1.55547	1.79172	2.73658	0.58156	0.871322	0.773954	1.36203
339	0.0797383	0.0844408	0.179104	0.158045	0.0128808	0.093028	0.0793294	0.0519321	0.00654263	0.143733	0.0386424	0.00327131	0.0453895	0.007156	0.0167655	0.0207291	0.0150107	0.12223	0.330951	0	0.0121515	0.0471766	0.105075	0.00357398	0.0393138	0.100071	0.00142959	0.185847	0.00571837	0.0107219	1.25425	1.93034	1.4282	1.43546	0	1.8553	1.41995	1.46195	1.03341	2.23881	1.73596	2.0862	2.03166	1.96996	2.20123	0.977289	0.716557	0.892682	0.849576
340	0.0203357	0.11459	0.227889	0.179471	0.00355068	0.029051	0.0894125	0.0364751	0.0151711	0.0881214	0.0806972	0.0213041	0.0500323	0.0277598	0.0161394	0	0.000559284	0.00139821	0.910235	0.000279642	0.000279642	0.00139821	0.0125839	0	0.000838926	0.0315996	0.000279642	0.0366331	0	0.00391499	0	1.19933	1.28591	1.07984	0.27758	3.00105	0.779483	1.39574	0	2.20527	1.34203	0.594372	1.93267	0	0.657199	0.840099	1.10396	0.734789	0.83202
341	0.02698	0.396867	0.0687554	0.0113142	0.00522193	0.104439	0.0496084	0.0113142	0.0147955	0.193211	0.024369	0.048738	0.0182768	0.0252393	0.000870322	#N/A	#N/A	#N/A	#N/A	#N/A	#N/A	#N/A	#N/A	#N/A	#N/A	#N/A	#N/A	#N/A	#N/A	#N/A	#N/A	#N/A	#N/A	#N/A	#N/A	#N/A	#N/A	#N/A	#N/A	#N/A	#N/A	#N/A	#N/A	#N/A	#N/A	0.920149	0.771656	1.09534	2.10513
342	0.00880252	0.573825	0.0501578	0.000332171	0.0279023	0.0131207	0.0166085	0	0.0275702	0.237834	0.00514865	0.0137851	0.0011626	0.023252	0.000498256	0.0629649	0.0164331	0.443349	0.179381	0.00345961	0.0235253	0.0233524	0.0735167	0.00190278	0.0209306	0.0314824	0.00207577	0.0930635	0.0110707	0.0134925	1.4019	0.995966	0.572717	1.50194	0.618823	2.3023	1.60919	1.80213	3.1271	1.30578	1.81867	1.56724	1.65444	1.04606	1.79519	1.87142	0.729714	0.970655	0.306176
343	0.0213292	0.370634	0.111592	0.0299845	0.00185471	0.0618238	0.0581144	0.0132921	0.00587326	0.234003	0.0231839	0.0114374	0.0346213	0.0111283	0.0111283	0.024381	0.0133333	0.064381	0.469714	0	0.00952381	0.0148571	0.123048	0.000380952	0.0609524	0.0986667	0	0.116952	0	0.00380952	1.55942	0.989112	0.824059	1.01528	0	1.04194	1.37419	1.42902	0.706172	0.886017	1.049	0	1.08435	0	0.616516	1.02591	0.714389	0.957031	2.49386
344	0.0625465	0.325391	0.113179	0.00595681	0.0513775	0.0923306	0.0476545	0.00521221	0.0275503	0.119136	0.0163812	0.0551005	0.0141474	0.0491437	0.014892	0.0509165	0.0733198	0.0142566	0.299389	0.00407332	0.0651731	0.0264766	0.124236	0.0162933	0.0407332	0.150713	0.0101833	0.0733198	0.0203666	0.0305499	1.87049	1.58709	4.81835	3.72961	4.45384	3.50889	4.05355	3.60195	4.62733	3.39325	3.40564	7.01473	4.46023	4.67096	5.51108	0.899683	0.413782	1.21277	2.21169
345	0.0165569	0.448354	0.104045	0.0698024	0.00206961	0.039699	0.0547507	0.00771402	0.00188147	0.173095	0.0321731	0.015428	0.0222013	0.00432738	0.00790216	#N/A	#N/A	#N/A	#N/A	#N/A	#N/A	#N/A	#N/A	#N/A	#N/A	#N/A	#N/A	#N/A	#N/A	#N/A	#N/A	#N/A	#N/A	#N/A	#N/A	#N/A	#N/A	#N/A	#N/A	#N/A	#N/A	#N/A	#N/A	#N/A	#N/A	1.25433	0.580391	1.01026	1.27559
346	0.0108038	0.566551	0.0375972	0	0	0.0916162	0.0345722	0.00216076	0.00388937	0.207865	0.00821089	0.0237684	0.00734659	0.00518583	0.000432152	0.0227761	0.0481306	0.348517	0.198539	0.00472712	0.00300817	0.0584443	0.0773528	0.0034379	0.0562957	0.0584443	0.00257843	0.0923936	0.0146111	0.0107434	1.91641	2.02573	1.11933	1.38385	0.386312	2.37713	1.39187	1.99517	1.96039	2.12376	2.47683	4.18687	2.09594	1.48552	2.04875	0.979101	0.981533	0.947083	0
347	0	0	0.881345	0.00582633	0.000336134	0.000112045	0.0042577	0	0.000336134	0.00369748	0.00022409	0.00022409	0.0812325	0.0208403	0.00156863	0.00765697	0.0222052	0.338438	0.160796	0.000765697	0.0206738	0.0620214	0.0344564	0.00153139	0.114855	0.0574273	0.00229709	0.156202	0.00612557	0.0145482	2.24299	1.6577	1.66627	2.22614	0.0983146	2.18816	2.20065	1.87008	3.39035	1.63746	2.22076	3.70709	2.218	3.27891	3.47276	0	0	0.95122	1.13785
348	0.0300395	0.175494	0.0486166	0.00513834	0.248221	0.0320158	0.0418972	0.00711462	0.0956522	0.0557312	0.00355731	0.086166	0.00671937	0.133202	0.0304348	0.216049	0.0123457	0.237654	0	0	0.0339506	0.388889	0.0138889	0.0231481	0.029321	0.00462963	0.00154321	0.0277778	0.00925926	0.00154321	1.56469	2.6985	1.0441	0	0	2.89979	1.45638	1.20191	1.77311	2.40313	4.29374	1.25712	0.951176	1.47068	2.42992	1.06462	0.264009	0.911532	1.10118
349	0.0102326	0.0896124	0.102636	0.249922	0.0381395	0.0375194	0.0375194	0.0415504	0.0151938	0.0796899	0.044031	0.0418605	0.0474419	0.0263566	0.138295	#N/A	#N/A	#N/A	#N/A	#N/A	#N/A	#N/A	#N/A	#N/A	#N/A	#N/A	#N/A	#N/A	#N/A	#N/A	#N/A	#N/A	#N/A	#N/A	#N/A	#N/A	#N/A	#N/A	#N/A	#N/A	#N/A	#N/A	#N/A	#N/A	#N/A	1.54355	1.24869	0.659378	0.775125
350	0.0324347	0.238837	0.0193766	0.0294861	0.221567	0.0404381	0.0353833	0.0126369	0.103201	0.0374895	0.00800337	0.0850885	0.00926706	0.0745577	0.0522325	0.00388072	0.0170985	0.909781	0.0122841	2.91783e-05	0.00784897	0.00539799	0.00714869	0.000116713	0.00968721	0.0119631	0.000379318	0.0135679	0.000496032	0.000320962	4.75972	3.01877	0.769948	3.61535	1.19614	4.50804	3.17675	5.07715	18.1958	3.8013	4.06656	7.76747	3.05312	6.63199	12.3492	1.23342	0.224943	1.38868	0.693711
351	0.00488085	0.0066035	0.515935	0.0439276	0.044789	0.00516796	0.0496698	0.00287109	0.0111972	0.0450761	0.0031582	0.0206718	0.071203	0.148148	0.0267011	0.00775795	0.030256	0.0387898	0.562452	0	0.0139643	0.00543057	0.0527541	0.000775795	0.0294802	0.146625	0.00232739	0.0993018	0.00465477	0.00543057	3.31139	1.26862	1.13092	1.18649	0	3.42087	2.951	2.05064	1.28342	1.65105	1.78527	0.862789	2.44538	2.85239	4.22346	1.26983	0.984582	0.719322	0.609258
352	0.0107991	0.00431965	0.161987	0.00431965	0.298056	0.00431965	0.0323974	0.00863931	0.105832	0.0453564	0.00215983	0.0475162	0.00215983	0.24406	0.0280778	0.0479255	0.0171041	0.471973	0.123624	0.00203218	0.0154107	0.0431837	0.0555461	0.00338696	0.0775614	0.0403048	0.00101609	0.0855207	0.0121931	0.00321761	1.59553	0.888829	0.861622	1.28652	0.916679	2.11893	1.36298	1.742	1.65362	0.900996	1.69841	2.76952	1.42895	1.49534	0.988933	0.499329	1.28502	1.0251	0.882326
353	0.0181644	0.160134	0.0317878	0.00310707	0.32696	0.0334608	0.0155354	0.0081262	0.0650096	0.0344168	0.0105163	0.147228	0.00788719	0.0994264	0.0382409	0.0164196	0.0880558	0.56408	0.0148213	0	0.0183086	0.113049	0.010898	0.000145307	0.0938681	0.0338564	0.000581226	0.043592	0.00232491	0	1.15273	1.28408	0.892512	1.83083	0	1.42512	1.01845	1.44228	3.60379	1.3059	1.95643	1.92599	1.26721	2.3926	0	0.856321	0.35159	0.797591	1.13613
354	0.105137	0.121864	0.078853	0.0609319	0.0728793	0.0740741	0.120669	0.00955795	0.0824373	0.037037	0.00119474	0.0609319	0.0238949	0.0776583	0.0728793	0.00459025	0.719455	0.035912	0.0999055	0.0249764	0.00472526	0.0017551	0.0151208	0.00324018	0.0143108	0.0214662	0.00108006	0.0477926	0.000135007	0.0055353	2.33046	0.739349	1.07269	2.38967	0.620445	3.14587	3.86978	2.4916	2.72765	1.83569	3.16492	1.66037	2.42846	4.42532	2.06612	0.939842	0.381681	0.686287	0.69191
355	0.00952381	0	0.385714	0.0238095	0.0238095	0.0047619	0.109524	0.0238095	0.0238095	0.0285714	0.0190476	0.00952381	0.142857	0.166667	0.0285714	0.0362694	0.0362694	0.0129534	0.468912	0	0.0466321	0.0233161	0.142487	0.00259067	0.0310881	0.158031	0.00777202	0.015544	0.0129534	0.00518135	4.82666	4.60203	3.58287	2.5516	0	5.49147	6.54924	3.32417	11.355	7.15063	5.30218	4.57084	4.78117	1.80499	6.1958	0.764034	0	1.14349	0.851728
356	0.0821089	0.0635264	0.331461	0.0324114	0.00907519	0.019879	0.151253	0.0242005	0.0138289	0.104149	0.00950735	0.0263613	0.0410545	0.073898	0.0172861	0.0548387	0.0264516	0.310968	0.158065	0	0.00709677	0.0787097	0.0535484	0	0.0793548	0.0612903	0.00193548	0.16129	0.00322581	0.00322581	1.33838	1.66353	1.12954	2.0122	0	1.25121	1.50515	1.36039	0	1.84116	2.43071	3.39164	2.21559	4.42518	3.43513	0.663188	0.888416	0.86865	0.499841
357	0.100629	0.0377358	0.122642	0.0558176	0.120283	0.0455975	0.111635	0.047956	0.0801887	0.0393082	0.0267296	0.0652516	0.0691824	0.0518868	0.0251572	0.0301095	0.0739051	0.22719	0.159672	0.00547445	0.0374088	0.0857664	0.0547445	0.0109489	0.105839	0.0611314	0.0264599	0.0748175	0.0337591	0.0127737	1.35329	1.37792	1.37344	0.924358	0.746466	1.60581	2.39839	2.45943	1.96904	1.76011	2.08915	1.37383	2.12478	1.65185	1.37392	0.928142	0.306843	0.636027	1.08325
358	0.0269179	0.185734	0.0592194	0.00538358	0.125168	0.00672948	0.0578735	0.00942127	0.0484522	0.119785	0.0121131	0.109017	0.0349933	0.154778	0.0444145	0.0258398	0.073385	0.0552972	0.433075	0.00671835	0.0268734	0.00465116	0.0744186	0.0196382	0.0155039	0.155556	0.00878553	0.0583979	0.00516796	0.0366925	1.47196	1.03784	1.08312	1.36744	0.533285	2.13417	5.97802	1.28567	1.50242	3.07488	1.31072	2.88209	2.35995	2.126	1.08448	0.223927	0.467363	1.07226	1.41978
359	0.0909091	0.0551948	0.00324675	0.175325	0	0.13961	0.0292208	0.220779	0.038961	0.0292208	0.136364	0.0194805	0.0487013	0	0.012987	0	0.0212332	0.0306247	0.779094	0	0.00857493	0.00081666	0.0151082	0	0.0040833	0.0734994	0	0.0583912	0	0.00857493	0	2.57942	1.50227	0.882003	0	2.48564	0.562243	1.27744	0	1.61637	1.96776	0	1.22408	0	0.423653	1.18963	0.887657	0.513891	0.857213
360	0.00320399	0.00284799	0.00605198	0.787113	0.011036	0.00569598	0.00427198	0.0234959	0.000711997	0.00213599	0.0206479	0	0.0259879	0.00284799	0.103952	0.0498668	0.0182718	0.0841264	0.565284	0.00532927	0.0159878	0.031595	0.0875523	0.00456795	0.0163685	0.0833651	0.00190331	0.0251237	0.000380662	0.0102779	0.738839	1.39115	0.539445	1.1895	0.592757	1.40616	0.769883	1.61439	0.907442	0.433023	1.60489	2.31889	1.08266	0.997357	2.94262	4.22082	3.63804	0.408122	0.937877
361	0.0102106	0.1321	0.0293555	0.0051053	0.32057	0.0202085	0.0208466	0.00127632	0.0361625	0.0385024	0.0172304	0.23612	0.00659434	0.0863646	0.0393533	0.524561	0.025731	0.142105	0.0181287	0.00526316	0.0403509	0.0356725	0.0397661	0.0222222	0.0426901	0.019883	0.00818713	0.0538012	0.0116959	0.00994152	0.481518	3.21962	1.64579	2.3921	5.7285	3.74525	2.77942	3.25282	4.16233	2.88898	4.13289	5.00738	2.6624	2.56538	4.82672	1.32751	0.630167	0.641149	0.986015
362	#N/A	#N/A	#N/A	#N/A	#N/A	#N/A	#N/A	#N/A	#N/A	#N/A	#N/A	#N/A	#N/A	#N/A	#N/A	0.0588235	0.0479303	0.00653595	0.485839	0	0.106754	0.0239651	0.0762527	0.00653595	0.0174292	0.08061	0.00217865	0.0675381	0	0.0196078	3.42481	0.714631	5.31796	2.40245	0	3.22436	4.40919	4.15842	3.85176	4.21848	3.67888	3.66689	3.58019	0	5.24983	#N/A	#N/A	#N/A	#N/A
363	0.0132922	0.158432	0.205827	0.319952	0.00147691	0.0248389	0.0477981	0.0123523	0.000537057	0.111305	0.0093985	0.00120838	0.0555854	0.00402793	0.0339689	0.000735294	0.0139706	0.569485	0.110662	0.000735294	0.00404412	0.0411765	0.0165441	0	0.0639706	0.0452206	0.000367647	0.125368	0.00147059	0.00625	0.928655	1.00414	0.847638	1.95137	4.4767	1.77537	1.08527	2.5721	0	0.942517	1.60609	0.416014	1.2556	0.709836	2.17427	1.71903	0.530788	1.12216	0.73322
364	0.00514177	0.278978	0.226972	0.0224769	0.00161598	0.0135155	0.015866	0.00161598	0.000146908	0.371089	0.0220361	0.00954899	0.0195387	0.00881446	0.00264434	0	0	0.0151057	0.725076	0	0	0	0	0	0.00302115	0.00906344	0	0.247734	0	0	0	0	0.944764	2.84821	0	0	0	0	0	3.16496	1.68136	0	3.11059	0	0	0.955941	0.773292	0.947637	2.85256
365	#N/A	#N/A	#N/A	#N/A	#N/A	#N/A	#N/A	#N/A	#N/A	#N/A	#N/A	#N/A	#N/A	#N/A	#N/A	0.0125142	0.103527	0.129693	0.318544	0	0.0170648	0.0261661	0.124005	0.00113766	0.0455063	0.0637088	0.00113766	0.138794	0.00341297	0.0147895	2.1535	1.99884	1.94449	2.50974	0	5.25859	2.73918	3.21484	0.41811	4.30057	5.38569	9.22358	2.72715	1.26491	1.96363	#N/A	#N/A	#N/A	#N/A
366	0.032381	0.055873	0.19746	0.00888889	0.105397	0.0488889	0.0806349	0.00253968	0.095873	0.0634921	0.00190476	0.0615873	0.0120635	0.200635	0.032381	0.0504087	0.0020436	0.190054	0.217302	0.000681199	0.00953678	0.0803815	0.120572	0.00613079	0.0183924	0.0313351	0.0020436	0.247956	0.0156676	0.00749319	1.01334	1.4678	1.01937	1.27588	0.263888	0.800525	1.80329	1.41515	1.26815	0.990093	1.58053	0.715568	1.63883	1.36791	2.00739	0.640254	0.953658	0.550987	1.3887
367	0.00917431	0.0675563	0.0809008	0.00417014	0.249374	0.0266889	0.0433695	0.0125104	0.0708924	0.0391993	0.0133445	0.109258	0.0208507	0.210175	0.0425354	0.0307076	0.182911	0.194927	0.0480641	0.00934579	0.0654206	0.082777	0.0534045	0.024032	0.0747664	0.0867824	0.024032	0.0881175	0.0226969	0.012016	1.52985	1.8144	1.3496	1.71844	0.891695	1.97388	2.6899	2.48343	1.65923	2.31585	2.82292	1.15054	2.81604	1.9044	2.73273	0.638346	0.392354	0.923685	1.21011
368	0.0704574	0.216316	0.137206	0.00618047	0.00618047	0.124845	0.161928	0.0185414	0.0321384	0.132262	0.013597	0.0370828	0.0160692	0.0173053	0.00988875	0.156646	0.0316456	0.0458861	0.169304	0	0.0617089	0.110759	0.218354	0	0.0348101	0.0648734	0	0.106013	0	0	1.35862	2.2737	1.12851	1.56106	0	2.00768	1.41631	1.32911	0	1.37796	1.7104	0	1.54837	0	0	0.847805	0.868192	0.559357	2.09445
369	0.00874126	0.16958	0.206294	0.0751748	0.0751748	0.0104895	0.00524476	0	0.020979	0.125874	0.0297203	0.115385	0.0157343	0.101399	0.0402098	0.00475059	0.0166271	0.0332542	0.501188	0.00712589	0.0166271	0.0023753	0.0902613	0.0023753	0.0427553	0.123515	0.0142518	0.0285036	0.00475059	0.111639	3.28194	3.30633	2.25495	3.16515	3.6149	3.53393	1.67673	2.90239	4.03131	3.53441	3.71774	3.94119	4.77537	3.30724	3.17416	0.292915	0.543727	0.862324	0.299812
370	0.0186009	0.0796603	0.267287	0.0109179	0.0481197	0.0303275	0.117671	0.0137485	0.0327537	0.135059	0.0133441	0.0355843	0.0570158	0.114436	0.0254751	0.000160927	0.00531059	0.646122	0.218378	0.000160927	0.00144834	0.00611522	0.00788542	0	0.0434503	0.00852913	0.000482781	0.0598648	0.000804635	0.00128742	3.53755	3.04497	0.793017	1.55669	2.8578	5.78815	2.72476	3.75826	0	1.43692	4.83995	5.70801	2.3857	0.341555	3.17925	0.84348	0.765926	0.888642	0.988854
371	0.066313	0.00530504	0.297082	0.0503979	0	0.0344828	0.251989	0.071618	0.00530504	0.0583554	0.0185676	0	0.129973	0.00530504	0.00530504	0	0.000201857	0.908761	0.0109003	0	0.000403714	0.00322971	0.000605571	0.000201857	0.0119096	0.00100929	0	0.0609608	0.000605571	0.00121114	0	4.02377	0.992746	2.76883	0	6.99903	3.51905	3.59846	3.10213	1.16829	2.94998	0	2.71143	3.9792	2.45639	0.882778	0.316628	0.795438	1.15327
372	0.0100929	0.000807428	0.218409	0.289867	0.00403714	0.000403714	0.067824	0.0347194	0.00363343	0.00726686	0.0234154	0.00161486	0.253532	0.0278563	0.05652	0.100211	0.00105485	0.231013	0.0675105	0.0105485	0.0126582	0.239451	0.128692	0.0179325	0.0327004	0.00421941	0.00105485	0.10865	0.0411392	0.00316456	1.25667	0.870424	1.49906	1.29879	0.717584	1.2951	1.39426	1.28826	1.74185	1.30253	1.32145	0.688181	1.36108	1.21994	4.65781	0.922054	0.334919	0.760637	0.897407
373	0.0207385	0.347496	0.188164	0.00354072	0.0369246	0.0505817	0.0814365	0.0136571	0.00202327	0.186646	0.011128	0.011128	0.0222559	0.0136571	0.0106222	0	0.00231481	0.0208333	0.356481	0.303241	0	0	0	0	0.0185185	0.037037	0.00925926	0.0648148	0.00694444	0.180556	0	3.35706	4.13394	4.48652	2.59421	0	0	0	0	6.36898	8.95784	8.73523	6.02797	6.33586	3.87063	1.00432	0.470996	1.3828	1.12937
374	0.00157506	0.208406	0.0118544	0.654481	0.00124347	0.00953328	0.00397911	0.0105281	0.00157506	0.0298433	0.00323303	0.00397911	0.0169941	0.000663185	0.0421122	0.00338983	0.020339	0	0.674576	0.00338983	0.0101695	0	0.0915254	0.00338983	0	0.125424	0.0101695	0	0	0.0576271	7.50666	10.0809	0	5.11398	0.437124	6.23261	0	6.16536	6.35707	0	9.05244	21.1953	0	0	4.38357	2.67272	1.2914	2.1267	0.733477
375	0.00755473	0.0707678	0.00262103	0.553191	0.0135677	0.0107925	0.00200432	0.0592044	0.00570459	0.000925069	0.0844897	0.00601295	0.0340734	0.00662966	0.142461	0	0.0169492	0	0.745763	0	0	0	0	0	0.0169492	0.169492	0	0.0508475	0	0	0	4.70616	0	9.23599	0	0	0	0	0	5.74225	4.44082	0	4.25184	0	0	0.592012	0.464268	0.638883	1.03953
376	0.0167224	0.261873	0.166555	0.0511706	0.125418	0.0732441	0.0525084	0.0274247	0.00301003	0.11204	0.016388	0.0143813	0.0468227	0.00702341	0.0254181	0.0138122	0.0637332	0.611089	0.00868193	0	0.0149961	0.0501184	0.0108524	0	0.176796	0.00887924	0.000197316	0.0382794	0.00217048	0.000394633	1.21438	1.07087	0.942543	2.26274	0	1.12439	1.65108	1.59511	0	1.17591	1.91599	1.04991	2.59794	2.7577	3.31741	0.535013	0.42723	1.01043	0.814906
377	0.0321217	0.387574	0.00633981	0	0.247253	0.0431107	0.0147929	0.0101437	0.0976331	0.00972105	0.00633981	0.078191	0.00338123	0.0367709	0.0266272	0.0238325	0.651208	0.0468599	0.0207729	0.000483092	0.0119163	0.0138486	0.0373591	0.00193237	0.135427	0.0409018	0	0.0120773	0.0020934	0.00128824	1.698	0.866601	0.975892	2.11814	0.553786	2.04491	1.74781	2.05027	1.8917	0.962821	1.92476	0	2.67796	1.87737	1.81123	1.08631	0.327954	2.08084	0
378	0.00407056	0.138851	0.00723654	0.608322	0.00995025	0.0208051	0.00949796	0.00226142	0.00316599	0.0420624	0.00180914	0.00180914	0.0212573	0.0027137	0.126187	0.00236018	0.132068	0.526424	0.00225757	0	0.00482299	0.0125192	0.00379682	0	0.269472	0.012314	0.000718317	0.0280144	0.00513084	0.000102617	1.01618	1.28084	0.77408	2.22365	0	2.99669	1.62577	1.87633	0	1.14337	4.58967	1.38077	2.48504	1.25239	0.897896	1.74453	1.26729	4.55774	0.774222
379	0.104351	0	0.0124899	0.628928	0	0.00564061	0.028606	0.128122	0.00322321	0.00241741	0.0229654	0.000402901	0.0588235	0.0012087	0.00282031	0.000535619	0.226031	0.0117836	0.334226	0	0.0107124	0	0.0128548	0	0.0439207	0.263524	0.00964114	0.070166	0.00321371	0.0133905	0.353456	0.753452	0.601317	1.3257	0	0.954273	0	1.28182	0	1.70594	1.17406	0.466498	1.32217	1.39313	0.92871	0.638542	0	0.646919	0.993891
380	0.0197978	0.064027	0.113732	0.00589722	0.231255	0.0328559	0.056866	0.00631845	0.0758214	0.0838248	0.00800337	0.122578	0.025695	0.137742	0.0155855	0.0892019	0.0156495	0.00156495	0.428795	0.0172144	0.0219092	0.00782473	0.189358	0.0532081	0.00156495	0.0625978	0.00782473	0.0375587	0	0.0657277	1.10897	2.5412	0.326918	1.68635	1.58059	2.16555	1.07302	1.85615	1.12006	1.94873	2.40555	1.23303	1.89888	0	2.26884	0.802731	0.854305	0.951313	2.57196
381	#N/A	#N/A	#N/A	#N/A	#N/A	#N/A	#N/A	#N/A	#N/A	#N/A	#N/A	#N/A	#N/A	#N/A	#N/A	0.0847145	0.106814	0.0128913	0.116022	0.108656	0.0441989	0.0368324	0.152855	0.0755064	0.0220994	0.0755064	0.0276243	0.0331492	0.0423573	0.0607735	3.0139	0.852658	3.19413	3.24116	2.4505	5.43668	7.16542	3.74712	4.40039	6.64446	2.5763	4.67678	7.72954	6.06735	5.28662	#N/A	#N/A	#N/A	#N/A
382	0.0188802	0.410156	0.195638	0.0458984	0.00651042	0.0315755	0.0667318	0.00976562	0.0094401	0.0843099	0.054362	0.0146484	0.0192057	0.0139974	0.0188802	0.163462	0.0730769	0.00769231	0.111538	0	0.128846	0.0442308	0.169231	0.0403846	0.0403846	0.165385	0.00961538	0.0211538	0	0.025	3.32036	1.96308	0.247081	1.91455	0	2.09762	2.8661	2.4739	1.88678	0.781913	2.05013	2.43873	2.79937	0	1.88891	0.945932	0.535508	0.969087	1.41361
383	0	0.127977	0.0251502	0.373247	0.0578678	0.00868017	0.00623192	0.00934787	0.00445137	0.0467394	0.126196	0.0503005	0.0474071	0.0316047	0.0847986	0.00453092	0.0327825	0.757729	0.0021322	0	0.00266525	0.0279851	0.0021322	0.000266525	0.125267	0.00159915	0	0.0415778	0.00133262	0	0.778357	0.981778	1.02026	2.74581	0	0.701798	1.19918	1.13953	1.41295	1.16157	0.506324	0	1.37565	1.55084	0	0	0.590624	0.916518	0.76473
384	0.0154143	0.148362	0.140655	0.0655106	0.00963391	0.0809249	0.061657	0.044316	0.00770713	0.159923	0.100193	0.044316	0.0578035	0.044316	0.0192678	0.00740741	0.0333333	0.0222222	0.392593	0.0037037	0.037037	0.0259259	0.114815	0.0148148	0.0481481	0.12963	0.0222222	0.0740741	0.0148148	0.0592593	7.48287	12.1306	5.71768	4.21581	3.68956	9.56709	10.0236	6.72061	4.67261	8.36275	6.42721	9.3462	6.43911	7.43091	5.40745	0.493449	0.860127	1.11737	1.06593
385	0.00748792	0.261836	0.0852657	0.235507	0.000241546	0.0398551	0.0299517	0.00942029	0.000241546	0.166425	0.0637681	0.00628019	0.0763285	0.00724638	0.0101449	0.000214202	0.0943558	0.462461	0.00749705	0	0.00299882	0.00685445	0.00182071	0	0.382564	0.0117811	0.000535504	0.0263468	0.00224912	0.000321302	0.933664	0.9427	0.989481	1.97802	0	1.41612	1.25544	1.42332	0	1.02768	2.14769	1.30512	2.053	2.16691	0.963121	1.40439	1.05264	0.958265	0.627663
386	0.0286772	0.00878816	0.0185014	0.0180389	0.479648	0.013876	0.0305273	0.013876	0.131822	0.0111008	0.00370028	0.0684551	0.012951	0.0874191	0.0726179	0.0112771	0.859741	0.0149422	0.00606146	0	0.0267832	0.0181844	0.00972653	0	0.0291796	0.0166338	0	0.0074711	0	0	2.61652	0.861421	2.02285	2.08719	0	1.86134	2.91093	3.46706	0	1.83198	1.67292	0	2.83259	0	0	0.907793	0.79191	0.813614	0.892876
387	0.0132205	0.0118985	0.777631	0.0156002	0.00687467	0.0129561	0.0304072	0.0140137	0.0137493	0.0277631	0.0108408	0.00713908	0.0134849	0.0375463	0.00687467	0.00460829	0.00460829	0.200461	0.0691244	0.138249	0.00460829	0.0691244	0.016129	0.016129	0.0529954	0.0230415	0.016129	0.112903	0.221198	0.0506912	2.32229	2.54055	2.94072	2.80244	2.58838	3.16016	3.53545	2.72426	2.60115	3.19547	4.84379	2.66222	4.34396	3.03997	2.87569	1.91359	1.30784	0.817394	2.60645
388	0.0182456	0.0961404	0.364211	0.00350877	0.0322807	0.0280702	0.00280702	0.0147368	0	0.259649	0.0175439	0.0505263	0.0105263	0.101754	0	0	0.200144	0.302376	0	0.0230382	0.00215983	0.00431965	0	0	0.426926	0.00143988	0.0172786	0.00287977	0.0165587	0.00287977	0	1.66799	1.04433	0	5.03186	2.25778	2.49029	0	0	1.23659	7.10372	8.21074	10.8135	5.1732	5.1738	0.316033	0.915036	0.965891	0.359379
389	0.0710173	0	0.0115163	0.0115163	0.305182	0.0153551	0.0441459	0.0422265	0.278311	0.00383877	0.00575816	0.0172745	0.00959693	0.0671785	0.117083	0.0342466	0.315068	0.0273973	0.0753425	0	0.0821918	0.0616438	0.0616438	0.0273973	0.164384	0.0479452	0.0136986	0.0547945	0	0.0342466	7.74487	7.12534	2.91851	10.362	0	9.90898	9.61871	14.3401	12.6966	16.5816	25.0814	13.6193	11.4106	0	9.2508	0.714106	0	0.587669	0.319404
390	0.00995355	0.0451228	0.348374	0.00199071	0.175846	0.023225	0.0331785	0.00265428	0.0338421	0.0869277	0.00729927	0.0537492	0.0159257	0.152621	0.00928998	0.133412	0	0.546635	0.0141677	0.00236128	0.0094451	0.184179	0.0448642	0.012987	0.0141677	0.00118064	0.00236128	0.0141677	0.0141677	0.00590319	0.903305	0	1.59797	0.42481	0.633267	0.798247	2.1648	0.676808	3.07128	1.545	0.562963	2.28535	0.971512	3.69528	0.858412	1.26995	0.523121	0.359947	5.77563
391	0.0245979	0.265847	0.147588	0.00189215	0	0.0927152	0.117313	0.00662252	0.0037843	0.275307	0.012299	0.00851466	0.0264901	0.0151372	0.00189215	0.242931	0.0231362	0.00128535	0.303342	0	0.0462725	0.00771208	0.183805	0.00257069	0.0128535	0.132391	0	0.029563	0.00385604	0.0102828	1.57814	1.48727	2.49991	1.04485	0	2.03185	1.19919	1.54291	1.33009	1.28875	1.12868	0	1.3076	1.94047	1.65226	0.948024	0.684943	1.07846	4.64338
392	0.0138504	0.0978763	0.421976	0.0286242	0.000923361	0.0304709	0.0590951	0.0240074	0.00646353	0.124654	0.0341644	0.0129271	0.108033	0.0304709	0.00646353	#N/A	#N/A	#N/A	#N/A	#N/A	#N/A	#N/A	#N/A	#N/A	#N/A	#N/A	#N/A	#N/A	#N/A	#N/A	#N/A	#N/A	#N/A	#N/A	#N/A	#N/A	#N/A	#N/A	#N/A	#N/A	#N/A	#N/A	#N/A	#N/A	#N/A	1.63209	0.681659	0.895423	1.38819
393	0.010101	0.0208754	0.0700337	0.000673401	0.410774	0.0154882	0.0552189	0.003367	0.123906	0.0161616	0	0.043771	0.010101	0.204714	0.0148148	0.0383436	0.00306748	0.202454	0.190184	0	0.0122699	0.0567485	0.0751534	0.00460123	0.0644172	0.0720859	0.00460123	0.245399	0.00920245	0.0214724	1.28889	0.942211	1.2204	2.01915	0	2.3574	3.12606	3.20259	2.72794	2.33424	2.5247	1.72068	1.96314	2.43954	2.39477	0.995397	0.182028	0.628307	0.198248
394	0.0155602	0.000518672	0.147303	0.350104	0.00518672	0.00207469	0.0544606	0.0975104	0.0145228	0.00674274	0.00414938	0.000518672	0.207988	0.0383817	0.0549793	0.0585803	0.0199862	0.00068918	0.603032	0.00068918	0.0213646	0.00137836	0.15093	0.00482426	0.00068918	0.10062	0.00068918	0.0289456	0	0.00758098	0.726244	0.859902	1.07689	1.22406	1.37301	1.7264	1.56078	1.65002	1.12172	1.69679	1.21738	0.632854	1.90279	0	1.92031	1.36596	0.533546	0.855571	0.843009
395	0.0314425	0.153601	0.133206	0.166773	0.0507754	0.0248566	0.090716	0.00658594	0.0299554	0.12662	0.0376036	0.0246441	0.0191205	0.0747822	0.029318	0.0699865	0	0.00269179	0.141319	0.324361	0.0107672	0.00807537	0.107672	0.179004	0.0013459	0.00538358	0.00807537	0.0107672	0.013459	0.117093	3.92856	0	2.14934	2.70548	1.80389	9.94884	4.36398	4.2273	3.28619	4.80939	3.33548	13.2403	7.53437	4.83431	3.4726	0.860434	0.4888	1.00927	0.9143
396	0.0034188	0.0108262	0.0157645	0.0877493	0.506363	0.00132953	0.00683761	0.00664767	0.0191833	0.0138651	0.0034188	0.00512821	0.00797721	0.0467236	0.264767	0.315789	0.284211	0	0	0	0.2	0	0.105263	0	0	0.0947368	0	0	0	0	0.826557	0.77944	0	0	0	1.65202	0	1.14542	0	0	0.701753	0	0	0	0	0.884812	0.404559	0.987388	0.862868
397	0.0043635	0.000189717	0.0426864	0.565547	0.00626067	0.00170746	0.0138494	0.069816	0.00853728	0.00512237	0.0121419	0.00170746	0.157276	0.0206792	0.0901157	0.133717	0.021225	0.0278957	0.168284	0.035476	0.0836871	0.0557914	0.222256	0.04245	0.0224378	0.0539721	0.00909642	0.0548817	0.00788357	0.060946	1.01114	0.870282	0.487018	1.12719	1.04818	0.835502	0.929672	1.20559	1.08162	0.796406	0.925585	0.783901	0.738635	0.970478	1.43895	1.02861	1.70254	1.43169	0.893499
398	0.00712347	0.442334	0.150611	0.0200136	0.0050882	0.0230665	0.0396879	0.00610583	0.0108548	0.120081	0.0529172	0.0383311	0.0400271	0.0295115	0.0142469	#N/A	#N/A	#N/A	#N/A	#N/A	#N/A	#N/A	#N/A	#N/A	#N/A	#N/A	#N/A	#N/A	#N/A	#N/A	#N/A	#N/A	#N/A	#N/A	#N/A	#N/A	#N/A	#N/A	#N/A	#N/A	#N/A	#N/A	#N/A	#N/A	#N/A	0.697151	0.611565	0.914265	1.03649
399	0.00454949	0.0146471	0.0548158	0.000221926	0.54949	0.00765646	0.0165335	0.000776742	0.0441633	0.0178651	0.000887705	0.0580337	0.00166445	0.219596	0.00909898	0.0489474	0.0178947	0.00157895	0.652632	0	0.0157895	0.00631579	0.152632	0.00263158	0.00631579	0.0689474	0.00315789	0.00736842	0.00105263	0.0147368	2.16485	1.25921	0.102358	1.11437	0	2.25946	1.94176	1.86094	2.33328	0.684721	1.89262	2.75857	1.65422	1.72697	1.29304	1.04968	0.525062	0.922519	2.26834
400	#N/A	#N/A	#N/A	#N/A	#N/A	#N/A	#N/A	#N/A	#N/A	#N/A	#N/A	#N/A	#N/A	#N/A	#N/A	0.11215	0.0106809	0.0320427	0.307076	0.00534045	0.0307076	0.0213618	0.264352	0.0320427	0.00534045	0.0881175	0.00667557	0.046729	0.00400534	0.0333778	1.45872	1.17126	0.965261	1.90057	0.710004	3.18487	2.02742	1.66533	1.62606	2.42884	2.63678	1.35603	3.11951	1.86728	1.73865	#N/A	#N/A	#N/A	#N/A
401	0.0217028	0.048414	0.0375626	0.0100167	0.490818	0.00834725	0.0183639	0.0066778	0.048414	0.0175292	0.0066778	0.0893155	0.0350584	0.112688	0.048414	0.00973236	0.0377129	0.00486618	0.527981	0.013382	0.013382	0.00608273	0.124088	0.00973236	0.013382	0.0900243	0.00486618	0.0571776	0.0145985	0.0729927	2.42051	1.61439	1.56877	1.43571	1.23393	1.56111	2.71434	1.91041	1.68836	3.26095	1.47785	2.36461	1.76696	1.80853	1.74619	0.726545	0.246565	2.00912	1.7143
402	0.0123839	0.143299	0.198585	0.223352	0	0.0291906	0.0632464	0.0225564	0.000442282	0.0977444	0.102167	0.00530739	0.075188	0.00442282	0.0221141	0.295483	0.0313676	0.0633626	0.0915935	0	0.0614806	0.0903388	0.18256	0.000627353	0.0483061	0.0457967	0	0.087202	0	0.00188206	1.44441	0.415709	0.553804	1.0491	0	1.14152	0.656915	1.22084	0.354426	0.853375	1.35382	0	0.843027	0	1.33506	0.906892	1.40709	0.691868	0.838296
403	0.0443038	0.00316456	0.341772	0.161392	0	0.0158228	0.132911	0.0474684	0.00632911	0.028481	0.0253165	0	0.151899	0.0126582	0.028481	0	0.0357542	0.461453	0.159777	0	0.00167598	0.00502793	0.00558659	0	0.0351955	0.0625698	0.000558659	0.230726	0	0.00167598	0	1.57263	0.885892	1.24499	0	1.79561	1.32047	2.41944	0	2.33205	2.24102	0.107279	1.76318	0	0.835344	1.04964	0.249321	0.784716	0.893889
404	0.000960867	0.0849057	0.0463836	0.524546	0.000524109	0.0128407	0.00515374	0.0106569	0.00104822	0.0657757	0.13094	0.00646401	0.0903215	0.00314465	0.0163347	0.0576615	0.0088094	0.361719	0.116391	0.00774159	0.0373732	0.065937	0.101708	0.00507208	0.0472504	0.0520555	0.00186866	0.102776	0.0093433	0.0242926	1.37126	1.78378	0.725803	1.03518	0.269055	1.55601	1.22776	1.5306	0.749952	1.63424	1.63338	0.739796	1.81501	1.35138	0.560824	1.02705	0.851712	1.01771	0.908492
405	0.0346216	0.00402576	0.00966184	0.078905	0.334944	0.00483092	0.0217391	0.0193237	0.130435	0.00483092	0.0217391	0.0458937	0.0273752	0.0837359	0.177939	0.183311	0.0136799	0	0.291382	0	0.0697674	0.00957592	0.29275	0.0136799	0.00273598	0.0875513	0.00273598	0.00547196	0	0.0273598	2.41322	2.01034	0	1.29373	0	2.42833	1.39002	2.48301	3.51104	0.607795	2.0046	3.59927	2.5842	0	3.84436	1.16072	1.65783	0.48512	0.676839
406	0.00191684	0.0787378	0.803303	0.00191684	0	0.00250664	0.0330286	0	0.000147449	0.0353878	0.000294898	0.000147449	0.0392215	0.00324388	0.000147449	0.13	0.0233333	0.05	0.246667	0.00666667	0.0166667	0.0633333	0.256667	0.0366667	0.00666667	0.0833333	0	0.06	0	0.02	2.70891	2.70669	1.24343	1.77921	0.68623	4.61707	4.05373	2.73436	1.31975	2.92462	1.94031	0	2.5215	0	1.41053	0.525853	0.384783	1.06715	1.32718
407	#N/A	#N/A	#N/A	#N/A	#N/A	#N/A	#N/A	#N/A	#N/A	#N/A	#N/A	#N/A	#N/A	#N/A	#N/A	0.0921305	0.0307102	0	0.504798	0.00767754	0.0307102	0	0.25144	0.00191939	0	0.0441459	0.0230326	0	0	0.0134357	1.52588	1.07388	0	1.47774	1.03199	1.58021	0	1.70552	0.578755	0	2.27662	1.48587	0	0	2.56399	#N/A	#N/A	#N/A	#N/A
408	0.0056382	0.872121	0.0167946	0.000479846	0	0.0128359	0.0140355	0.00263916	0.0015595	0.0648992	0.00251919	0.00119962	0.00299904	0.00179942	0.000479846	0.00487805	0.00487805	0.0552846	0.687805	0.00325203	0	0.0211382	0.0487805	0.00325203	0.0227642	0.0406504	0.00325203	0.0634146	0.00162602	0.0390244	3.0563	0.508774	2.54102	2.15135	1.69764	0	3.85383	4.55354	4.67716	3.22002	1.94286	0.984749	3.71112	5.20907	1.86661	4.02027	0.805914	2.96517	5.75731
409	#N/A	#N/A	#N/A	#N/A	#N/A	#N/A	#N/A	#N/A	#N/A	#N/A	#N/A	#N/A	#N/A	#N/A	#N/A	0.198113	0	0	0.553459	0	0	0	0.216981	0	0	0.0314465	0	0	0	0	1.00211	0	0	0.981995	0	0	0	1.05841	0	0	0.90055	0	0	0	0	#N/A	#N/A	#N/A	#N/A
410	0.000512295	0.0148566	0.0230533	0.510758	0	0.00461066	0.0122951	0.03125	0	0.0394467	0.145492	0.00204918	0.20748	0.00307377	0.00512295	0.00210084	0.0588235	0.0231092	0.422269	0	0.0315126	0.0105042	0.0882353	0	0.0441176	0.243697	0.00840336	0.0609244	0	0.00630252	2.55483	2.36267	0.871856	2.35597	0	2.11099	2.22962	2.77222	0	4.11988	3.29869	2.01435	3.67084	0	3.2158	0.183156	0.858835	1.25512	0.943298
411	0.0283768	0.00113507	0.0317821	0.0124858	0.442679	0.014756	0.0204313	0.0170261	0.182747	0.0249716	0.0102157	0.0476731	0.0102157	0.0805902	0.0749149	0.0286145	0.0105422	0.0466867	0.48494	0.00301205	0.00301205	0.0572289	0.108434	0.00301205	0.0240964	0.0587349	0.0060241	0.114458	0.0195783	0.0316265	0.483721	0.253347	0.60586	1.99291	0.515915	0.887553	0.734479	0.982493	0.612921	0.600724	1.76047	0.282962	1.81547	0.929144	2.52809	1.02635	0.0312858	0.81587	0.698905
412	0.0152796	0.437906	0.157347	0.0227568	0.00195059	0.0464889	0.0637191	0.00390117	0.00780234	0.159948	0.0175553	0.0217815	0.0172302	0.0227568	0.00357607	0.126866	0.13806	0.130597	0.0858209	0	0.0932836	0.0559701	0.0858209	0	0.0708955	0.182836	0.00746269	0.011194	0	0.011194	4.09946	6.08497	7.42939	4.11467	0	5.99753	11.5099	5.08802	0	10.5965	5.4086	8.36191	8.6914	0	6.09525	1.2433	0.627569	0.783571	1.18975
413	0.0246555	0.276287	0.0957215	0.201595	0.00362582	0.0275562	0.0471356	0.0116026	0.00290065	0.0855693	0.136331	0.0166788	0.0239304	0	0.0464104	0.0035257	0.0912971	0	0.641306	0	0.0122472	0.00055669	0.0684728	0	0.00241232	0.171646	0	0.00853591	0	0	0.966021	0.808861	0	1.02413	0	1.37569	1.04818	1.10329	0	0.742156	1.03778	0	0.733992	0	0	1.57888	0.622701	0.859259	0.733611
414	0	0	0.0604678	0.715345	0	0.000570451	0.0011409	0.017684	0	0.0011409	0.0125499	0	0.155163	0.00456361	0.0313748	0.0154739	0.0934881	0.0270793	0.591231	0.00386847	0.0251451	0.00193424	0.0270793	0.0148291	0.0212766	0.107028	0.00773694	0.0548034	0.000644745	0.00838169	2.02363	1.56375	0.578376	0.877505	0.701591	3.64472	1.8536	2.18062	3.15335	1.32567	1.90183	1.39021	1.49828	6.04018	2.97606	0	0	1.52031	0.893079
415	#N/A	#N/A	#N/A	#N/A	#N/A	#N/A	#N/A	#N/A	#N/A	#N/A	#N/A	#N/A	#N/A	#N/A	#N/A	0.00151822	0.0242915	0.797571	0.00101215	0.00328947	0.00531377	0.0250506	0.00202429	0.0027834	0.107794	0.00227733	0.00202429	0.0027834	0.0222672	0	5.07096	3.08355	0.97865	4.75411	4.87172	3.42275	2.95036	5.69803	7.47377	1.75366	4.34121	7.71659	5.54409	3.33523	0	#N/A	#N/A	#N/A	#N/A
416	0.00157791	0.000788955	0.016568	0.712032	0.00433925	0.000788955	0.00710059	0.0489152	0.00512821	0.000394477	0.0177515	0.00118343	0.0859961	0.00749507	0.0899408	0.286585	0.0955285	0.0894309	0.0121951	0	0.229675	0.0873984	0.0609756	0.0121951	0.0528455	0.0243902	0.0101626	0.0386179	0	0	2.40438	2.47549	1.59135	3.16733	0	2.33	3.30424	1.98586	1.62109	2.33604	3.69111	2.00425	2.00281	0	0	1.022	1.0108	0.490779	0.996407
417	0.000986193	0.00887574	0.763807	0.00295858	0	0.00542406	0.0498028	0.000986193	0.000493097	0.110947	0.00197239	0	0.0488166	0.00493097	0	0.0537313	0.21791	0.0835821	0.128358	0	0.0955224	0.0656716	0.080597	0.0119403	0.0895522	0.113433	0	0.0507463	0	0.00895522	3.16973	1.87286	3.00676	3.15514	0	3.31498	4.47342	4.68063	7.09484	3.95654	3.19869	0	4.28955	0	3.98246	1.34734	0.593618	0.988044	1.68897
418	0	0	0.0757576	0.113636	0.159091	0	0.0606061	0.030303	0.00757576	0.0378788	0.0151515	0.0378788	0.0530303	0.121212	0.287879	0.270085	0.0034188	0.0034188	0.336752	0	0.0393162	0.0871795	0.136752	0.0393162	0	0.0529915	0.00683761	0.017094	0.00512821	0.0017094	1.296	0.630572	3.4592	1.52497	0	2.43851	2.05391	2.53143	1.73912	0	1.79787	0.730579	1.70281	1.59022	0.73238	0	0	1.33322	0.282178
419	0.00205954	0.0885602	0.44355	0.0481183	0.0288336	0.00411908	0.0284591	0.00524246	0.000374462	0.169069	0.0138551	0.0102977	0.0733945	0.0335143	0.0505523	0.0696361	0.0163112	0.00941029	0.51192	0	0.0357591	0.00188206	0.257215	0	0.00188206	0.0702635	0.00188206	0.02133	0.000627353	0.00188206	1.05523	1.17801	0.839522	1.81334	0	1.23232	4.3405	1.51656	0	5.62948	1.71497	3.90312	4.0834	4.07698	5.67129	0.642317	0.844937	0.840538	1.15289
420	0.0208066	0.000770614	0.0254303	0.356281	0.0804007	0.00642178	0.0128436	0.0333933	0.0385307	0.00102749	0.00385307	0.0053943	0.115078	0.0685846	0.231184	0.0133683	0.00471822	0.019135	0.722149	0.000262123	0.014941	0.0159895	0.074443	0.000524246	0.00943644	0.0469201	0.000262123	0.0686763	0.00157274	0.00760157	1.64624	1.70976	1.24415	0.895702	0.954468	2.29246	1.68846	1.96032	0.6842	2.10641	2.00331	1.5509	1.75768	1.03231	0.743781	1.45681	0.185197	1.12748	0.718656
421	0.0149516	0.08326	0.294049	0.0114336	0.0879507	0.0513046	0.0565816	0.00439754	0.0199355	0.0905893	0.00644972	0.0633245	0.043389	0.158898	0.0134858	0.0198758	0.0372671	0.310559	0.132091	0.000828157	0.010352	0.12795	0.0343685	0.00372671	0.0592133	0.0451346	0.00621118	0.199586	0.00538302	0.00745342	0.925489	1.27249	0.991833	1.39181	0.799125	1.29099	0.978495	1.34384	1.065	1.42055	1.30442	0.942404	1.3746	0.843705	1.12474	0.585228	0.416942	1.15247	1.31679
422	0.0179949	0.0302057	0.147172	0.157455	0.0771208	0.0218509	0.0642674	0.0302057	0.0764781	0.0449871	0.0167095	0.0526992	0.0263496	0.192159	0.0443445	0.00516008	0.00222822	0.81799	0.0154802	0.000117275	0.00187639	0.0381142	0.00727102	0.000234549	0.037176	0.00621555	0.000234549	0.0609828	0.00469098	0.00222822	2.00587	1.69404	0.901898	2.93728	3.61713	3.53063	2.0294	3.08452	7.48725	1.43079	2.54834	3.71533	2.07912	2.17179	3.82634	1.14294	0.454277	0.853385	0.780917
423	0.0200879	0.220967	0.360326	0.00125549	0	0.0885122	0.0571249	0.00439422	0	0.19209	0.0163214	0.00188324	0.0320151	0.00502197	0	0.0211268	0.00528169	0.00704225	0.852113	0	0.00528169	0.0123239	0.056338	0	0.00880282	0.0105634	0	0.0211268	0	0	3.93238	2.39734	2.50237	1.18929	0	19.8271	10.1315	0.997913	0	4.28327	25.5185	0	4.73612	0	0	0.366066	0.516199	1.41952	0.343588
424	#N/A	#N/A	#N/A	#N/A	#N/A	#N/A	#N/A	#N/A	#N/A	#N/A	#N/A	#N/A	#N/A	#N/A	#N/A	0.174905	0.00475285	0.295627	0.113118	0	0.0142586	0.0893536	0.190114	0.00285171	0.00570342	0.0323194	0.00190114	0.0665399	0.00570342	0.00285171	1.60591	3.07063	0.774041	3.37017	0	3.52444	2.009	2.26404	5.31806	2.59629	4.30196	6.31622	2.39176	0.403924	2.86809	#N/A	#N/A	#N/A	#N/A
425	0.0014771	0.189069	0.427622	0.0299114	0.00221566	0.00664697	0.0446824	0.00110783	0.00110783	0.20938	0.00664697	0.0077548	0.0443131	0.0169867	0.0110783	0.0313351	0.0463215	0.00544959	0.49455	0.00408719	0.0190736	0.0149864	0.162125	0.00681199	0.00817439	0.100817	0	0.0667575	0.00544959	0.0340599	2.06373	0.50823	2.37897	1.29868	1.45332	4.22291	1.62554	1.77779	1.97233	3.2462	1.8424	0	1.94562	3.16466	2.48983	0.727922	0.61	1.00647	1.68791
426	#N/A	#N/A	#N/A	#N/A	#N/A	#N/A	#N/A	#N/A	#N/A	#N/A	#N/A	#N/A	#N/A	#N/A	#N/A	0.0390819	0.0186104	0.00186104	0.532878	0.00558313	0.0186104	0.0111663	0.132134	0.014268	0.0130273	0.117866	0.00868486	0.0328784	0.00620347	0.0471464	2.17308	1.50847	0.210193	1.38566	0.788072	2.63507	1.88385	1.57588	2.12644	2.17173	2.01512	2.71321	2.07092	1.45689	1.55036	#N/A	#N/A	#N/A	#N/A
427	0.0174672	0.0742358	0.104803	0.257642	0	0.0742358	0.0567686	0.0436681	0.00873362	0.161572	0.144105	0.00436681	0.0262009	0	0.0262009	0.0260223	0.0408922	0.256506	0.128253	0.00185874	0.0260223	0.107807	0.0780669	0.00743494	0.152416	0.0408922	0	0.118959	0.00371747	0.0111524	1.27536	0.780046	1.15037	2.62727	2.12363	1.73169	2.02725	2.17243	1.97703	1.72116	2.47677	0	2.33533	3.06918	2.6131	1.47752	0.571874	0.500756	0.910249
428	0.000473709	0.105637	0.431075	0.00331596	0.00331596	0.00473709	0.0175272	0.00142113	0.0052108	0.284699	0.0123164	0.014685	0.0511606	0.0611085	0.00331596	#N/A	#N/A	#N/A	#N/A	#N/A	#N/A	#N/A	#N/A	#N/A	#N/A	#N/A	#N/A	#N/A	#N/A	#N/A	#N/A	#N/A	#N/A	#N/A	#N/A	#N/A	#N/A	#N/A	#N/A	#N/A	#N/A	#N/A	#N/A	#N/A	#N/A	1.10151	0.793341	0.994172	0.543463
429	0.0165631	0.0434783	0.0600414	0.00207039	0.289855	0.0165631	0.0289855	0.00621118	0.0869565	0.0455487	0.00828157	0.165631	0.00207039	0.186335	0.0414079	0.00749532	0.171768	0.158651	0.205497	0.00062461	0.0318551	0.0306059	0.036852	0.00437227	0.0505934	0.156152	0.00437227	0.123048	0.00687071	0.011243	2.44851	1.11172	0.910586	1.38855	0.0508534	2.82303	1.64299	2.04617	1.71685	1.69355	1.73038	2.37868	1.62687	1.41898	2.31776	0.92534	1.05692	1.33531	0.501879
430	0.0320755	0.00660377	0.578302	0.0679245	0	0.00754717	0.0754717	0.00754717	0	0.0537736	0.0235849	0	0.121698	0.0150943	0.0103774	0.000540249	0.0210697	0.638574	0.0675311	0.00297137	0.0010805	0.00675311	0.0143166	0.000270124	0.188277	0.0116153	0.0010805	0.039168	0.00513236	0.00162075	2.29839	0.84016	0.882501	3.44031	2.63815	7.46916	4.83025	3.06712	6.90434	0.946882	3.59766	3.87837	2.73385	4.58944	8.29328	0.637653	0.955495	0.950197	0.536079
431	0.000505817	0.0488113	0.691199	0.00252908	0.000505817	0.00379363	0.0295903	0.00151745	0.000252908	0.171725	0.00758725	0.00202327	0.0245321	0.0136571	0.00177036	#N/A	#N/A	#N/A	#N/A	#N/A	#N/A	#N/A	#N/A	#N/A	#N/A	#N/A	#N/A	#N/A	#N/A	#N/A	#N/A	#N/A	#N/A	#N/A	#N/A	#N/A	#N/A	#N/A	#N/A	#N/A	#N/A	#N/A	#N/A	#N/A	#N/A	0.654678	1.17585	0.927197	0.795312
432	#N/A	#N/A	#N/A	#N/A	#N/A	#N/A	#N/A	#N/A	#N/A	#N/A	#N/A	#N/A	#N/A	#N/A	#N/A	0.0202808	0.24805	0.00468019	0.263651	0	0.104524	0.00624025	0.0889236	0.00312012	0.0390016	0.166927	0.00312012	0.0436817	0	0.00780031	2.57846	1.68525	4.14077	2.86764	0	3.34035	2.74694	2.70571	0.860314	4.42175	4.15418	3.45448	4.52727	0	2.38515	#N/A	#N/A	#N/A	#N/A
433	#N/A	#N/A	#N/A	#N/A	#N/A	#N/A	#N/A	#N/A	#N/A	#N/A	#N/A	#N/A	#N/A	#N/A	#N/A	0.0268283	0.0504769	0.389905	0.140898	0.000993641	0.0266296	0.052663	0.0520668	0.00556439	0.0822734	0.0383545	0.00914149	0.101749	0.016097	0.0063593	1.39767	0.82693	0.842438	1.2898	1.38166	1.2623	1.5572	1.64932	1.46346	0.978657	1.49763	1.20063	1.6246	1.26597	1.98902	#N/A	#N/A	#N/A	#N/A
434	0.134058	0.105072	0.208333	0.00181159	0.00543478	0.0942029	0.153986	0.00362319	0.0507246	0.179348	0.00724638	0.0181159	0.00724638	0.0253623	0.00543478	0.204748	0.0222552	0.00445104	0.277448	0	0.0445104	0.0267062	0.304154	0	0.00148368	0.10089	0	0.0133531	0	0	1.0262	1.17085	0.2818	1.08873	0	1.4441	0.743243	1.69944	0	0.998351	1.60059	0	1.06945	0	0	0.573825	0.395229	1.13072	0.539625
435	#N/A	#N/A	#N/A	#N/A	#N/A	#N/A	#N/A	#N/A	#N/A	#N/A	#N/A	#N/A	#N/A	#N/A	#N/A	0.102109	0.0188679	0.395117	0.0677026	0.00443951	0.0466149	0.0721421	0.0499445	0.017758	0.0721421	0.0499445	0.0144284	0.0577137	0.017758	0.0133185	2.11907	2.07534	1.53477	2.82698	8.56736	2.57835	2.73971	2.88136	2.44538	2.06207	3.64728	5.02905	3.73805	4.31809	4.46036	#N/A	#N/A	#N/A	#N/A
436	0.0244024	0.270418	0.126992	0.0662351	0.0468127	0.0249004	0.0498008	0.0169323	0.0263944	0.119522	0.0502988	0.0288845	0.0527888	0.0418327	0.0537849	0.0154516	0.00282916	0.130577	0.272688	0.317084	0.00631121	0.0398259	0.0620239	0.0104461	0.0182807	0.0215452	0.00914037	0.0583243	0.0126224	0.0228509	1.22577	1.2557	0.83999	1.19285	0.806613	1.4355	1.40396	1.66545	1.17398	1.07641	1.78286	1.74946	2.16338	1.28812	2.82037	1.23054	0.498504	0.73486	1.20199
437	#N/A	#N/A	#N/A	#N/A	#N/A	#N/A	#N/A	#N/A	#N/A	#N/A	#N/A	#N/A	#N/A	#N/A	#N/A	0.155313	0.0190736	0.00817439	0.217984	0.0027248	0.0544959	0.0435967	0.228883	0.0163488	0.0245232	0.0980926	0.0027248	0.0790191	0.0027248	0.0463215	3.63321	2.69598	0.655183	5.87937	2.25912	5.25455	4.93336	5.087	9.93231	4.10596	8.18175	12.0856	6.80412	7.37436	5.94301	#N/A	#N/A	#N/A	#N/A
438	#N/A	#N/A	#N/A	#N/A	#N/A	#N/A	#N/A	#N/A	#N/A	#N/A	#N/A	#N/A	#N/A	#N/A	#N/A	0	0.000146999	0.981258	0.000771747	0	3.67498e-05	0.00180074	3.67498e-05	0	0.00764397	0.000440998	0	0.00760722	0.000257249	0	0	1.05265	0.987452	1.67393	0	0.716938	1.20624	2.80702	0	2.32141	3.13995	0	2.07285	11.8534	0	#N/A	#N/A	#N/A	#N/A
439	0.00884495	0.0655567	0.228928	0	0.174298	0.0104058	0.0332986	0.00104058	0.0515088	0.0275754	0.00156087	0.112383	0.00520291	0.271592	0.00780437	#N/A	#N/A	#N/A	#N/A	#N/A	#N/A	#N/A	#N/A	#N/A	#N/A	#N/A	#N/A	#N/A	#N/A	#N/A	#N/A	#N/A	#N/A	#N/A	#N/A	#N/A	#N/A	#N/A	#N/A	#N/A	#N/A	#N/A	#N/A	#N/A	#N/A	0.661043	0.869269	0.590986	0
440	0.000457823	0.839762	0.0192286	0.00080119	0.000228912	0.00938537	0.00583724	0.000114456	0.000228912	0.10839	0.00274694	0.00709626	0.00137347	0.0038915	0.000457823	0.0158559	0.0302703	0.237477	0.34018	0.00216216	0.0237838	0.0147748	0.0742342	0.0111712	0.0230631	0.0518919	0.00144144	0.135135	0.0118919	0.0266667	1.5227	1.2974	1.07591	0.931449	0.514252	2.13634	2.75697	1.47218	1.01672	1.73786	1.82198	1.31186	1.84728	1.41363	0.811951	0.437363	0.891148	1.83965	9.26947
441	0.0181693	0.366375	0.234131	0.00850966	0.0050598	0.0413983	0.0579577	0.00965961	0.00850966	0.156394	0.00919963	0.0170193	0.0149494	0.050368	0.00229991	0.131057	0.000550661	0.0385463	0.499449	0.000550661	0.00110132	0.00440529	0.273128	0.00385463	0.00605727	0.00550661	0.00165198	0.0225771	0.0027533	0.00881057	0.808568	0.967695	0.750244	1.22632	1.24914	1.37021	2.01856	1.44805	1.40893	0.474394	1.15115	1.38628	1.79824	2.70643	2.56465	1.09895	0.416537	1.23512	3.02599
442	0.000685871	0.0168038	0.00171468	0.179012	0.296639	0.00308642	0.00102881	0.00823045	0.00925926	0.00960219	0.0363512	0.0600137	0.0137174	0.0243484	0.339506	0.0379877	0	0	0.673511	0	0.00616016	0.00308008	0.193018	0.0123203	0	0.0164271	0	0.0184805	0.00102669	0.0379877	0.871127	0	0	1.15533	0	0.852331	0.936426	1.20333	1.76709	0	1.20823	0	0.900468	0.53268	1.71006	1.1881	0.689794	1.37369	0.772726
443	#N/A	#N/A	#N/A	#N/A	#N/A	#N/A	#N/A	#N/A	#N/A	#N/A	#N/A	#N/A	#N/A	#N/A	#N/A	0.00227503	0.0121335	0.499494	0.229019	0.00935288	0.000758342	0.00202224	0.0144085	0	0.102376	0.0394338	0.00303337	0.0674924	0.0141557	0.00404449	7.06244	1.27886	0.997293	1.15292	3.43015	1.50855	1.40799	1.97639	0	1.15437	1.12029	5.13647	2.12948	5.15149	4.97014	#N/A	#N/A	#N/A	#N/A
444	0.11194	0.0746269	0.0298507	0.0298507	0.0261194	0.13806	0.119403	0.0522388	0.0970149	0.0671642	0.0298507	0.0708955	0.0559701	0.0708955	0.0261194	0.0818011	0.0150094	0.0626642	0.410507	0.000750469	0.0243902	0.0285178	0.138462	0.00225141	0.0281426	0.102814	0.00450281	0.0851782	0.00225141	0.012758	1.1315	1.1782	0.745457	1.03365	1.30253	1.38349	1.81328	1.45575	1.00614	1.13576	1.19657	1.30757	1.50802	1.1787	1.59292	0.528904	0.807484	0.919097	0.827084
445	0.0131984	0.111967	0.463484	0.00131984	0.0684118	0.0114386	0.0611527	0.00703916	0.0193577	0.0657721	0.00395952	0.0565332	0.0138583	0.0921689	0.0103388	0.0875912	0.117518	0.0248175	0.282482	0	0.0284672	0.0357664	0.20292	0.00291971	0.050365	0.106569	0	0.0562044	0.000729927	0.00364964	1.22685	1.33144	1.68121	1.44119	0	1.97453	1.74786	1.48948	1.09017	0.9818	1.6347	0	2.8806	1.1255	1.02427	1.21469	0.349715	0.907274	1.24077
446	#DIV/0!	#DIV/0!	#DIV/0!	#DIV/0!	#DIV/0!	#DIV/0!	#DIV/0!	#DIV/0!	#DIV/0!	#DIV/0!	#DIV/0!	#DIV/0!	#DIV/0!	#DIV/0!	#DIV/0!	0.0715447	0	0.00162602	0.611382	0	0	0.0146341	0.271545	0	0	0	0	0.0292683	0	0	1.23013	0	0.176902	1.4047	0	0	1.46503	1.69749	0	0	0	0	1.33826	0	0	#DIV/0!	#DIV/0!	#DIV/0!	#DIV/0!
447	0.00618911	0.283095	0.156332	0.0325501	0.0113467	0.0460745	0.0285387	0.00916905	0.0139828	0.166877	0.0372493	0.0703725	0.0679656	0.0568481	0.0134097	0.0295233	0.00811016	0.634284	0.0112025	0.000525118	0.0111442	0.135247	0.0191376	0.00180874	0.0693739	0.00886866	0.000116693	0.0617889	0.00746835	0.00140032	1.97871	1.08987	0.863038	2.71944	1.38728	1.55032	1.18998	3.30931	4.54618	0.998618	2.02519	14.5246	1.44622	1.64562	2.67746	1.11274	0.616233	0.983803	1.1437
448	0.000153941	0.0020782	0.959052	0.000230911	0.000307882	0.000538793	0.00738916	7.69704e-05	0	0.0123153	0	0.000153941	0.0119304	0.00523399	0.000538793	0.0131779	0.0390269	0.487076	0.0912316	0.00202737	0.0369995	0.0456158	0.0268626	0.00658895	0.0699442	0.0927522	0.00709579	0.0745058	0.00101368	0.00608211	2.16002	1.47542	1.2352	0.865371	1.50805	2.02821	1.12191	2.95997	2.37593	1.27856	1.59197	3.1316	1.32001	0.801267	2.77754	1.11042	0.921462	0.966697	1.00981
449	0.00171956	0.00214386	0.513522	0.000446638	0.139351	0.00147391	0.0117242	0.000491302	0.00614127	0.0133545	0.000848612	0.00513634	0.0130195	0.285089	0.00553831	0.0744986	0.0305635	0.321872	0.135626	0.00191022	0.00477555	0.0678128	0.0888252	0.0229226	0.0315186	0.0821394	0.00382044	0.0830946	0.0143266	0.0362942	1.75322	1.0191	0.793903	2.0734	0.250368	3.62712	3.11878	3.01525	2.4613	1.93947	2.30813	2.8847	2.76027	4.70654	2.11224	2.78542	1.71901	0.921288	1.04636
450	0.00111307	0.0866339	0.516186	0.000371023	0.0742046	0.00528708	0.0179019	0.000371023	0.00510157	0.107968	0.00408125	0.00602913	0.00704944	0.166033	0.0016696	0.0502092	0	0.288703	0.0669456	0.0292887	0.0543933	0.117155	0.100418	0.0292887	0.0502092	0.0502092	0.0041841	0.117155	0	0.041841	5.97596	0	4.35765	3.51211	0.523359	8.9118	10.4819	7.19383	4.53399	6.12816	3.51127	8.30257	4.17553	0	2.64254	1.0789	1.1113	0.881078	1.23954
451	#N/A	#N/A	#N/A	#N/A	#N/A	#N/A	#N/A	#N/A	#N/A	#N/A	#N/A	#N/A	#N/A	#N/A	#N/A	0.0163599	0.0511247	0.333333	0.102249	0	0.00204499	0.0245399	0.0449898	0	0.151329	0.0838446	0.00408998	0.182004	0.00204499	0.00204499	4.15838	5.97567	2.80882	2.68065	0	4.31516	5.42325	4.20231	0	4.90651	4.96324	6.7707	4.37139	11.7781	6.8269	#N/A	#N/A	#N/A	#N/A
452	#N/A	#N/A	#N/A	#N/A	#N/A	#N/A	#N/A	#N/A	#N/A	#N/A	#N/A	#N/A	#N/A	#N/A	#N/A	0.0449331	0.0506692	0.0277247	0.389101	0.0210325	0.0544933	0.0191205	0.110899	0.00286807	0.0172084	0.130019	0.00382409	0.0803059	0.00573614	0.042065	2.14467	1.62819	0.990698	1.38763	1.06609	2.10052	2.79701	2.2633	4.7248	2.60344	1.95161	2.0169	1.78572	3.29904	2.90903	#N/A	#N/A	#N/A	#N/A
453	0.0122838	0.00401103	0.401855	0.00200552	0.145901	0.00726999	0.0764603	0.0022562	0.0358486	0.0215593	0.000501379	0.00927551	0.0273251	0.242667	0.0107796	#N/A	#N/A	#N/A	#N/A	#N/A	#N/A	#N/A	#N/A	#N/A	#N/A	#N/A	#N/A	#N/A	#N/A	#N/A	#N/A	#N/A	#N/A	#N/A	#N/A	#N/A	#N/A	#N/A	#N/A	#N/A	#N/A	#N/A	#N/A	#N/A	#N/A	0.47658	0.421941	0.980773	0.804626
454	0.00921502	0.0399317	0.501365	0.0143345	0.00273038	0.0221843	0.106143	0.00853242	0.00409556	0.190785	0.016041	0.00546075	0.0539249	0.0201365	0.00511945	0.0611348	0.11524	0.316972	0.089882	0	0.0377856	0.0858649	0.0976651	0.000251067	0.0970374	0.0354005	0.000753201	0.060005	0.000251067	0.00175747	1.66119	0.920587	0.544379	1.41995	0	1.63329	1.30903	1.59065	1.31759	0.647284	1.84274	1.57519	1.42639	1.78164	2.1644	0.731131	0.63555	0.955608	0.816032
455	0.0201097	0.00548446	0.481718	0.0201097	0.00914077	0.00731261	0.117916	0.0100548	0.0155393	0.102377	0.0137112	0.00822669	0.0813528	0.0840951	0.0228519	0.0210773	0.0843091	0.0117096	0.399297	0	0.0433255	0.0234192	0.0960187	0.00351288	0.0398126	0.194379	0.00117096	0.0772834	0.00234192	0.00234192	2.08136	0.963794	2.1654	1.30721	0	2.00693	2.97112	1.61119	1.62196	1.9297	1.64678	0.324937	1.83441	0.522152	0.372092	0.826369	1.89954	0.75968	0.912014
456	#N/A	#N/A	#N/A	#N/A	#N/A	#N/A	#N/A	#N/A	#N/A	#N/A	#N/A	#N/A	#N/A	#N/A	#N/A	0.000653381	0.0127409	0	0.755309	0.0519438	0.00294022	0	0.0450833	0.00228683	0	0.0940869	0.000326691	0.00914734	0	0.0254819	4.24825	2.74941	0	1.20654	0.660825	3.24105	0	2.92948	2.6534	0	1.53924	9.43939	1.28832	0	2.51389	#N/A	#N/A	#N/A	#N/A
457	#N/A	#N/A	#N/A	#N/A	#N/A	#N/A	#N/A	#N/A	#N/A	#N/A	#N/A	#N/A	#N/A	#N/A	#N/A	0.0598291	0.0395299	0.0042735	0.55235	0.00641026	0.0138889	0.0202991	0.149573	0.00854701	0.0213675	0.0181624	0.025641	0.0544872	0.00747863	0.0181624	2.69656	1.84138	0.949485	1.6093	4.4723	4.23328	3.93236	2.95241	3.2835	1.68609	6.53693	6.70593	3.77926	4.32881	3.60117	#N/A	#N/A	#N/A	#N/A
458	0.00139088	0.0296993	0.504193	0.000490898	0.145797	0.00380446	0.0205359	0.00044999	0.0089998	0.104643	0.00147269	0.0296175	0.00834526	0.133606	0.00695439	0.0354138	0.0217179	0.501663	0.13872	0.00704363	0.0246527	0.050088	0.0508707	0.00802191	0.0211309	0.0467619	0.00567404	0.0657406	0.0136959	0.00880454	1.43515	0.99213	0.763782	1.22326	1.39884	1.92137	1.49244	1.81863	2.1328	1.78117	1.73669	2.35307	1.71811	1.75333	1.69804	1.42393	0.721025	0.876127	0.928526
459	0.000976562	0.00390625	0.00878906	0.395996	0.192383	0.00341797	0.00244141	0.0141602	0.00732422	0.0102539	0.0239258	0.0229492	0.0634766	0.0375977	0.212402	0.0511771	0.0230297	0.00716479	0.522006	0.00102354	0.0230297	0.0127943	0.196008	0.00511771	0.00818833	0.0798362	0.00153531	0.0409417	0	0.0281474	1.25772	0.958857	1.02653	1.2122	0.231742	1.71516	1.54139	1.39438	1.38167	1.39801	1.75938	1.97416	1.77761	0	1.10432	0.692552	1.82023	0.850531	0.796405
460	0	0.411215	0	0.0373832	0.0280374	0.00934579	0.00934579	0.0186916	0.0186916	0.0654206	0.149533	0.0560748	0.0280374	0.0186916	0.149533	0.142857	0	0	0.142857	0	0.285714	0	0.428571	0	0	0	0	0	0	0	1.71854	0	0	0.141696	0	1.01568	0	1.03613	0	0	0	0	0	0	0	0	0.356498	0	1.18934
461	0.0166667	0.466667	0	0	0.0166667	0.05	0.0166667	0	0.0333333	0.2	0.0666667	0.0833333	0	0.05	0	0.00796416	0.087108	0.039323	0.479343	0.00099552	0.00696864	0.0159283	0.10453	0.00348432	0.0159283	0.121951	0.00895968	0.074664	0.0099552	0.022897	1.18	0.959349	1.00187	1.30173	0.174883	1.88182	1.29998	1.6567	1.85552	1.89162	1.58246	2.03588	2.02522	2.39642	2.04772	0.452795	0.919668	0	0
462	0.00323625	0.00539374	0.610572	0.0194175	0.0237325	0	0.0636462	0.0021575	0.0021575	0.0582524	0	0.0118662	0.100324	0.0884574	0.0107875	0.0200286	0.0429185	0.00715308	0.509299	0.00143062	0.0286123	0.00715308	0.0543634	0.00286123	0.0143062	0.23176	0.00572246	0.0600858	0.00286123	0.0114449	0.925673	1.36096	0.604348	1.7587	2.55493	2.03477	4.92791	1.91849	1.53801	1.39827	2.58415	2.62595	1.35888	1.51146	3.74972	0.682857	1.724	0.944634	0.537661
463	#N/A	#N/A	#N/A	#N/A	#N/A	#N/A	#N/A	#N/A	#N/A	#N/A	#N/A	#N/A	#N/A	#N/A	#N/A	0.307172	0.0311231	0.00405954	0.154263	0.0284168	0.0351827	0.0162382	0.31935	0.0175913	0.0175913	0.0311231	0.00270636	0.00811908	0	0.0270636	1.66699	4.23489	1.89213	2.66484	1.1236	5.01763	4.38619	2.33717	1.69313	2.8498	4.56404	4.96898	4.68553	0	1.69245	#N/A	#N/A	#N/A	#N/A
464	#N/A	#N/A	#N/A	#N/A	#N/A	#N/A	#N/A	#N/A	#N/A	#N/A	#N/A	#N/A	#N/A	#N/A	#N/A	0.0211538	0.0288462	0.0326923	0.567308	0	0.0403846	0.00576923	0.0884615	0	0.0519231	0.136538	0	0.0269231	0	0	2.28174	3.07743	0.708241	2.72586	0	2.81982	5.11746	2.58742	0	2.23831	3.32447	0	5.61155	0	0	#N/A	#N/A	#N/A	#N/A
465	0.00651466	0.0325733	0.172638	0.140065	0.100977	0.019544	0.0130293	0.00977199	0.0162866	0.0423453	0.0846906	0.104235	0.00977199	0.0618893	0.185668	0.00958466	0.0830671	0	0.527157	0	0.0383387	0	0.0894569	0	0	0.252396	0	0	0	0	1.55703	1.25805	0	0.845874	0	0.824994	0	1.30604	0	0	1.13394	0	0	0	0	0.655867	1.24916	0.331931	1.04136
466	0.0052356	0.00799118	0.481951	0.00206669	0.22334	0.00881786	0.0378892	0.00482227	0.0232847	0.0471204	0.00385781	0.0162579	0.0119868	0.104299	0.0210802	0.00770145	0.00822955	0.711526	0.00580909	0.224838	0.00281653	0.00492893	0.00519298	0.0037407	0.00748141	0.00484091	0.00536901	0.0032126	0.000352066	0.00396074	6.13172	4.16237	0.704012	4.99631	0.984689	7.72812	6.02853	7.70934	4.15954	3.34241	4.76705	3.26338	9.46759	20.7676	2.65747	1.25581	0.87606	0.746338	2.62375
467	0.00450245	0.299837	0.101794	0.0022186	0.124763	0.0215987	0.0215987	0.00189233	0.0177488	0.112953	0.0112235	0.169462	0.00698206	0.0955302	0.0078956	0.00612733	0.00114411	0.905395	0.00508492	0.00361029	0.00200854	0.0294163	0.00508492	0.000432218	0.0152293	0.00180515	0.000355944	0.0163989	0.00653412	0.00137293	4.0946	3.84665	0.822132	3.75063	3.52258	5.26128	2.27424	5.79638	9.56982	2.49419	3.84166	4.71659	3.20392	2.87028	7.39231	1.73043	0.593677	0.816016	1.04501
468	#N/A	#N/A	#N/A	#N/A	#N/A	#N/A	#N/A	#N/A	#N/A	#N/A	#N/A	#N/A	#N/A	#N/A	#N/A	0.0170648	0.00682594	0.0136519	0.47099	0	0.0102389	0.0716724	0.187713	0	0.0102389	0.0546075	0	0.156997	0	0	2.74165	3.046	2.37765	3.28363	0	3.95747	2.98766	2.66706	0	6.64401	3.14852	0	4.72855	0	0	#N/A	#N/A	#N/A	#N/A
469	#N/A	#N/A	#N/A	#N/A	#N/A	#N/A	#N/A	#N/A	#N/A	#N/A	#N/A	#N/A	#N/A	#N/A	#N/A	0	0.0314961	0.0104987	0.527559	0.104987	0	0	0	0	0.0446194	0.104987	0.0262467	0.0761155	0.0288714	0.0446194	0	5.44595	8.19627	3.35387	2.51767	0	0	0	0	8.86406	6.22273	7.29977	7.56549	10.3714	10.6354	#N/A	#N/A	#N/A	#N/A
470	0.0125885	0.0519276	0.289536	0	0.0503541	0.0149489	0.0881196	0.00236035	0.0527144	0.150275	0.0110149	0.0511408	0.0149489	0.202203	0.00786782	#N/A	#N/A	#N/A	#N/A	#N/A	#N/A	#N/A	#N/A	#N/A	#N/A	#N/A	#N/A	#N/A	#N/A	#N/A	#N/A	#N/A	#N/A	#N/A	#N/A	#N/A	#N/A	#N/A	#N/A	#N/A	#N/A	#N/A	#N/A	#N/A	#N/A	0.490888	0.833557	0.982479	0
471	#N/A	#N/A	#N/A	#N/A	#N/A	#N/A	#N/A	#N/A	#N/A	#N/A	#N/A	#N/A	#N/A	#N/A	#N/A	0	0.0560748	0	0.392523	0.00934579	0	0	0	0	0.0373832	0.280374	0.00934579	0.0654206	0.0186916	0.130841	0	22.6657	0	10.8834	9.64	0	0	0	0	21.7517	20.9506	18.2385	22.4724	17.5051	14.6594	#N/A	#N/A	#N/A	#N/A
472	0	0.105398	0.0308483	0.136247	0.133676	0	0	0	0	0.0565553	0.0951157	0.120823	0.0642674	0.0796915	0.177378	0.0584588	0.00088574	0.00620018	0.780337	0.00088574	0.0088574	0.0318866	0.0832595	0.00088574	0.00177148	0.00531444	0	0.0106289	0.00088574	0.00974314	3.46159	6.47735	5.65631	0.962307	0.189854	9.53357	4.1333	3.66935	3.64947	5.90618	15.1916	0	10.4206	14.4245	3.48194	0	1.62967	0.942124	0.633675
473	#N/A	#N/A	#N/A	#N/A	#N/A	#N/A	#N/A	#N/A	#N/A	#N/A	#N/A	#N/A	#N/A	#N/A	#N/A	0.00552486	0.0331492	0	0.552486	0	0.0220994	0	0.104972	0	0.00552486	0.18232	0	0.0110497	0.00552486	0.0773481	0.353749	2.39421	0	2.93584	0	2.60063	0	3.44107	0	2.03923	2.92746	0	1.76633	2.54676	3.62823	#N/A	#N/A	#N/A	#N/A
474	0.0151106	0.00323799	0.0183486	0.621695	0	0.0107933	0.0102536	0.148408	0.00647598	0.00755532	0.0588235	0.00107933	0.0631409	0.00377766	0.0313006	0.114872	0	0.0110988	0.631521	0	0.00332963	0.0305216	0.182575	0	0.00110988	0.00776915	0	0.0149834	0	0.00221976	1.68484	0	0.570036	0.789545	0	2.37468	1.71506	2.13756	0	1.05009	1.39315	0	2.18604	0	0.785888	0.695762	0.716582	0.385412	1.04744
475	0.00191101	0.0434132	0.580408	0.00108014	0.0633127	0.00469445	0.0178638	0.000913963	0.00868265	0.157534	0.000581613	0.0132109	0.00419592	0.0983341	0.00386357	0.00572914	0.00137211	0.935511	0.00423668	0.00113139	0.00125175	0.0221703	0.00303307	0.000625873	0.00840114	0.00238313	4.8144e-05	0.0118194	0.00178133	0.000505512	2.39728	4.07664	0.883199	6.35372	6.61775	5.49513	2.15546	4.86615	4.8143	2.4826	7.06405	6.84867	2.95989	3.04346	5.93997	2.35698	0.723517	0.802073	1.30003
476	0.0455764	0	0.0616622	0.168901	0.115282	0.00536193	0.101877	0.0616622	0.0160858	0.0080429	0.00536193	0.0187668	0.117962	0.112601	0.160858	0	0.12	0	0.14	0	0.18	0.02	0.16	0	0.04	0.26	0	0.02	0	0.06	0	5.58399	0	18.7328	0	8.04512	1.60297	16.0957	0	5.39524	11.5676	0	5.68544	0	4.87583	0.669695	0	1.09783	0.412755
477	#N/A	#N/A	#N/A	#N/A	#N/A	#N/A	#N/A	#N/A	#N/A	#N/A	#N/A	#N/A	#N/A	#N/A	#N/A	0.00896861	0.0224215	0.00896861	0.457399	0	0.044843	0.0044843	0.130045	0.00896861	0.00896861	0.201794	0.0044843	0.0807175	0	0.0179372	5.12999	4.98883	4.00039	6.89595	0	5.60803	6.84222	5.62439	8.22603	11.7226	5.31726	9.08801	5.23837	0	6.68981	#N/A	#N/A	#N/A	#N/A
478	0.00704639	0.166177	0.130554	0.000587199	0.313173	0.037385	0.0295557	0.00137013	0.0209434	0.077706	0.00313173	0.0512821	0.00939518	0.133098	0.0185946	0.197583	0.0297536	0.100418	0.11669	0.0032543	0.0585774	0.0925151	0.143189	0.009298	0.0469549	0.0953045	0.0055788	0.0753138	0.0106927	0.0148768	0.974369	0.993959	0.89455	1.72834	1.67618	1.75768	1.17896	1.89153	1.7695	1.54322	1.61694	2.91944	2.08635	1.34643	2.48999	0.601489	0.477543	1.1204	0.83895
479	#N/A	#N/A	#N/A	#N/A	#N/A	#N/A	#N/A	#N/A	#N/A	#N/A	#N/A	#N/A	#N/A	#N/A	#N/A	0.0299401	0.0329341	0	0.511976	0	0.011976	0.00299401	0.149701	0.00598802	0.011976	0.185629	0	0.0299401	0.00299401	0.0239521	3.57965	1.55771	0	2.86169	0	1.60273	9.09743	3.5066	13.2784	5.24579	3.08812	0	6.58928	13.8647	6.24157	#N/A	#N/A	#N/A	#N/A
480	0.00964982	0.0166136	0.385993	0.00129327	0.293275	0.00935137	0.0326303	0.00149224	0.0097493	0.0452646	0.00159172	0.0181058	0.00676482	0.163152	0.00507362	0.00197843	0.0128598	0.866927	0.0142729	0.00183711	0.0017429	0.0215272	0.00216685	0.000942107	0.0170521	0.01432	0.000847897	0.0347638	0.00687738	0.00188421	2.31313	1.41043	0.861467	1.75012	3.43563	5.32333	2.64939	4.39578	4.27824	2.4877	2.11296	4.30228	2.13024	2.85253	4.30896	1.76316	1.30878	0.948738	2.7504
481	#N/A	#N/A	#N/A	#N/A	#N/A	#N/A	#N/A	#N/A	#N/A	#N/A	#N/A	#N/A	#N/A	#N/A	#N/A	0.0445633	0.0490196	0.254011	0.253119	0	0.0187166	0.0231729	0.118538	0.000891266	0.0561497	0.073975	0.00980392	0.07041	0.0222816	0.00534759	2.22835	1.15338	0.880482	1.58881	0	2.56946	1.81921	2.10238	4.90855	3.46169	2.37324	1.61481	2.84509	1.67826	1.9487	#N/A	#N/A	#N/A	#N/A
482	0.00929265	0.187795	0.17337	0.00846047	0.240083	0.0130374	0.0474341	0.00152566	0.026491	0.11068	0.0037448	0.0113731	0.0178918	0.144799	0.00402219	0.351279	0.00403769	0.0538358	0.0713324	0	0.0592194	0.139973	0.187079	0.00538358	0.0188425	0.0296097	0.0013459	0.0686406	0.00538358	0.00403769	1.66025	0.687079	2.0808	3.07484	0	2.57091	2.28528	2.86241	1.75563	1.49338	1.86075	4.67143	3.51993	3.56606	2.31258	0.573049	0.416874	1.29114	1.26528
483	#N/A	#N/A	#N/A	#N/A	#N/A	#N/A	#N/A	#N/A	#N/A	#N/A	#N/A	#N/A	#N/A	#N/A	#N/A	0.00997941	0.0177412	0.735466	0.011405	0.000158403	0.00190084	0.0264534	0.00696974	0	0.161413	0.00316807	0	0.0239189	0.00095042	0.00047521	3.8627	0.797513	0.908424	4.12296	6.47387	1.9159	2.30452	4.12223	0	0.878036	3.40361	0	3.86374	5.94947	15.3537	#N/A	#N/A	#N/A	#N/A
484	0.00151194	0.13033	0.0726741	0.000403185	0.469677	0.00587978	0.00708934	0.00124315	0.0110204	0.0313476	0.00332628	0.0243255	0.00201593	0.233847	0.0053086	0.0184905	0.00140571	0.835099	0.03125	0.000108131	0.00356834	0.0275735	0.0178417	0.00140571	0.0110294	0.00681228	0.000432526	0.0404412	0.00151384	0.00302768	2.34966	2.53324	0.811622	2.81988	0.309815	3.57581	1.40885	4.05021	8.07769	1.91016	3.09233	2.22087	2.87593	3.12744	3.60364	4.02851	0.775763	1.13855	3.87778
485	#N/A	#N/A	#N/A	#N/A	#N/A	#N/A	#N/A	#N/A	#N/A	#N/A	#N/A	#N/A	#N/A	#N/A	#N/A	0.130045	0.0172966	0.0544523	0.362588	0	0.0108905	0.0621397	0.167201	0.0102498	0.0224215	0.0435618	0.00256246	0.094811	0.00128123	0.0204997	0.626213	2.7799	1.70655	1.62538	0	1.41884	1.03378	1.17061	0.816336	4.14013	3.30313	3.47095	2.38608	1.43767	2.07597	#N/A	#N/A	#N/A	#N/A
486	0.00528092	0.0107604	0.879373	0.00123089	0.00524122	0.00611475	0.0255708	0.00162795	0.00543975	0.0220369	0.00115148	0.00337502	0.00655152	0.0248561	0.00138972	0.15513	0.0346106	0.147095	0.0290482	0.139679	0.0587145	0.181706	0.0593325	0.0346106	0.0216316	0.052534	0.0105068	0.0333745	0.0142151	0.0278121	1.52948	1.50281	0.756436	1.89846	0.731263	2.33263	1.0963	2.61085	2.01551	2.26691	1.91526	2.02442	1.84649	1.90334	2.61621	3.94612	2.12482	0.767611	3.76578
487	#N/A	#N/A	#N/A	#N/A	#N/A	#N/A	#N/A	#N/A	#N/A	#N/A	#N/A	#N/A	#N/A	#N/A	#N/A	0.0911017	0.0303672	0.0162429	0.329802	0.0677966	0.00706215	0.00918079	0.0529661	0.137712	0.0190678	0.118644	0.00635593	0.103814	0.00141243	0.00847458	0.467059	1.7997	2.85711	2.40429	0.33203	2.88347	3.29348	4.09063	0.355019	2.46363	2.54415	6.73674	2.76926	6.83739	4.45447	#N/A	#N/A	#N/A	#N/A
488	#N/A	#N/A	#N/A	#N/A	#N/A	#N/A	#N/A	#N/A	#N/A	#N/A	#N/A	#N/A	#N/A	#N/A	#N/A	0.0529801	0.0463576	0.0331126	0.241722	0.00662252	0.0264901	0.0331126	0.0761589	0.00662252	0.0364238	0.182119	0.0231788	0.139073	0.0264901	0.0695364	7.57791	4.61737	4.43629	3.39333	2.09182	7.16649	5.73909	6.10266	14.2687	5.36817	5.83475	6.41246	8.37611	8.26787	10.3948	#N/A	#N/A	#N/A	#N/A
489	0.0127029	0.148671	0.189132	0.00517525	0.164197	0.0138791	0.0416373	0.00705716	0.0171724	0.0722183	0.00352858	0.137615	0.0129381	0.15761	0.0164667	0.0956117	0.0113339	0.307469	0.0807905	0.0087184	0.0232491	0.204592	0.0607382	0.0101715	0.0261552	0.0328393	0.00929962	0.0903807	0.0238303	0.0148213	0.848272	1.60865	0.93299	1.08432	1.87676	2.11077	1.15892	1.72109	1.54167	1.46992	1.34127	1.82485	1.26058	1.32337	1.388	1.87015	0.488108	0.676198	3.24707
490	#N/A	#N/A	#N/A	#N/A	#N/A	#N/A	#N/A	#N/A	#N/A	#N/A	#N/A	#N/A	#N/A	#N/A	#N/A	0.00468165	0.0505618	0.525281	0.0814607	0	0.00374532	0.0430712	0.0308989	0.00749064	0.0777154	0.0674157	0.00093633	0.0955056	0.00749064	0.00374532	2.20854	2.53823	1.41533	2.40159	0	4.41759	2.26057	6.85712	1.4605	4.74341	2.07383	10.3869	2.79279	2.24068	7.74047	#N/A	#N/A	#N/A	#N/A
491	#N/A	#N/A	#N/A	#N/A	#N/A	#N/A	#N/A	#N/A	#N/A	#N/A	#N/A	#N/A	#N/A	#N/A	#N/A	0	0	0	0.890688	0.00269906	0.00134953	0	0.0175439	0.00269906	0	0.0499325	0.00269906	0	0	0.0323887	0	0	0	1.2791	1.07319	3.23156	0	1.60179	1.70725	0	1.33838	1.23944	0	0	1.76703	#N/A	#N/A	#N/A	#N/A
492	#N/A	#N/A	#N/A	#N/A	#N/A	#N/A	#N/A	#N/A	#N/A	#N/A	#N/A	#N/A	#N/A	#N/A	#N/A	0.0115512	0.00330033	0.315182	0.240099	0.00577558	0.00412541	0.0643564	0.0693069	0.00742574	0.0173267	0.0338284	0.0049505	0.190594	0.0156766	0.0165017	2.42073	3.34418	1.11168	1.90937	3.22845	3.26007	1.53827	3.33427	3.46337	1.95981	2.65707	4.55955	2.0886	4.86701	1.37927	#N/A	#N/A	#N/A	#N/A
493	#N/A	#N/A	#N/A	#N/A	#N/A	#N/A	#N/A	#N/A	#N/A	#N/A	#N/A	#N/A	#N/A	#N/A	#N/A	0.00583431	0.0303384	0.00933489	0.590432	0	0.0186698	0.00350058	0.0828471	0	0.00583431	0.217036	0	0.0361727	0	0	1.59845	0.949332	0.708051	1.32048	0	0.930837	1.3306	1.95729	0	1.3827	1.14171	0	1.43191	0	0	#N/A	#N/A	#N/A	#N/A
494	#N/A	#N/A	#N/A	#N/A	#N/A	#N/A	#N/A	#N/A	#N/A	#N/A	#N/A	#N/A	#N/A	#N/A	#N/A	0.000141743	0.00155918	0.727711	0.160595	0	0.000708717	0.00141743	0.00779589	0	0.0243799	0.0177179	0	0.0524451	0.00552799	0	0.705038	1.5887	0.799567	1.85292	0	1.4341	1.30568	1.73679	0	0.948632	2.56144	0	1.92345	1.13647	0	#N/A	#N/A	#N/A	#N/A
495	#N/A	#N/A	#N/A	#N/A	#N/A	#N/A	#N/A	#N/A	#N/A	#N/A	#N/A	#N/A	#N/A	#N/A	#N/A	0.0411499	0.000563698	0.226607	0.25761	0.00845547	0.0135287	0.0569335	0.152198	0.0208568	0.00958286	0.0372041	0.00281849	0.096956	0.0332582	0.0422773	1.47485	0.125942	1.23237	1.08383	0.748313	1.30633	1.40022	1.51311	1.93488	1.84452	1.01298	0.936364	1.39918	1.10122	1.25727	#N/A	#N/A	#N/A	#N/A
496	0.00280561	0.00681363	0.0104208	0.716633	0.00841683	0.0128257	0.00320641	0.038477	0.00521042	0.00480962	0.046493	0.00400802	0.0721443	0.00360721	0.0641283	0.0119789	0.00670819	0.0330618	0.625779	0	0.00910398	0.00910398	0.070436	0	0.0186871	0.10206	0.000958313	0.108289	0	0.00383325	1.11439	1.52106	0.484598	1.05706	0	1.72836	1.06665	1.603	0	1.30055	1.43357	0.487539	1.2412	0	0.742439	1.65258	0.704664	0.831976	0.781909
497	0.020988	0.0394164	0.0913745	0.00127975	0.219606	0.0424878	0.0547735	0.00358331	0.100333	0.0816483	0.00460712	0.133862	0.00639877	0.174814	0.0248272	0.00718139	0.000505732	0.197943	0.0130142	0.619117	0.000977748	0.0209036	0.00944032	0.00768712	0.00380984	0.00138233	0.000775455	0.0360081	0.078557	0.00269724	3.2692	3.64955	1.48408	2.31586	0.689888	4.3282	3.05871	2.00706	1.11087	2.6196	2.34765	2.00071	2.40147	1.00648	2.21547	0.727246	0.764372	0.682274	0.951939
498	0.0128988	0.0767142	0.428377	0.00203666	0.0991174	0.00271555	0.0692464	0.00407332	0.0312288	0.0706042	0	0.0271555	0.0169722	0.147997	0.0108622	0.0440393	0.00068514	0.118529	0.00418697	0.750343	0.00106577	0.0103152	0.00266443	0.00852619	0.00312119	0.00121803	0.00140834	0.0143118	0.0347899	0.00479598	2.25296	3.58654	1.43683	2.08051	0.752416	5.88636	2.83446	3.96957	1.91369	3.67954	2.41581	1.78521	2.58274	1.69037	2.07751	1.216	0.207472	0.980558	3.06028
499	#N/A	#N/A	#N/A	#N/A	#N/A	#N/A	#N/A	#N/A	#N/A	#N/A	#N/A	#N/A	#N/A	#N/A	#N/A	0.02118	0.00554715	0.0312658	0.730711	0	0.00453858	0.0161372	0.0821987	0	0.01059	0.0514372	0	0.0463944	0	0	1.8421	0.962872	1.20938	1.03649	0	1.67156	2.77145	1.69185	0	0.91524	1.30492	0	1.64689	0	0	#N/A	#N/A	#N/A	#N/A
500	0.0247235	0.0110605	0.178269	0.0110605	0.271308	0.00910865	0.093689	0.013663	0.0683149	0.027326	0.0123617	0.0487964	0.0448926	0.119714	0.0657124	0.0104056	0.00318539	0.686345	0.00785729	0.0208112	0.00127416	0.0900403	0.00552134	0.00700786	0.0142281	0.00743258	0.00339775	0.0363134	0.09811	0.00806965	0.788595	1.85102	1.00115	1.35704	1.47275	3.58617	1.05488	1.91181	1.79411	1.88941	1.88908	3.01091	1.67798	1.50964	1.91107	0.83713	0.722242	0.845668	1.26911
501	0.0186506	0.0131651	0.144268	0.0115195	0.223258	0.018102	0.0702139	0	0.0636314	0.0460779	0.00219419	0.0554032	0.0191991	0.292375	0.0219419	0.0820272	0.00731452	0.617555	0.0120167	0	0.0297806	0.106583	0.0433647	0	0.0543365	0.0120167	0.00104493	0.0276907	0.00522466	0.00104493	1.57395	1.02214	0.939428	1.76626	0	2.15297	1.90075	2.01219	0	1.5299	2.10605	1.74243	2.80424	3.72106	5.80836	0.274031	0.680044	1.08284	0.923266
502	0.000247249	0.49351	0.00210162	0.151069	0.0147113	0.00815923	0.000123625	0.00135987	0.000370874	0.0114971	0.175918	0.0336259	0.0229942	0.00741748	0.0768945	0.162998	0.0477752	0	0.287588	0	0.0974239	0.00140515	0.28103	0.00702576	0.00468384	0.100703	0.00327869	0.00140515	0	0.00468384	1.10042	2.22099	0	0.934838	0	1.44585	1.80465	1.1214	1.19462	2.22611	1.43034	0.947556	1.7544	0	1.41686	1.06037	0.744112	0.850757	1.45476
503	#N/A	#N/A	#N/A	#N/A	#N/A	#N/A	#N/A	#N/A	#N/A	#N/A	#N/A	#N/A	#N/A	#N/A	#N/A	0.0246166	0.0500404	0.00807103	0.642857	0.00363196	0.0165456	0.0185634	0.0855529	0.00322841	0.00282486	0.0859564	0.00121065	0.0387409	0.00564972	0.0125101	2.18739	0.610395	0.683772	0.895079	0.513789	1.81598	2.68367	1.98829	1.42532	1.03907	1.28351	0.931156	1.48346	0.403987	1.65221	#N/A	#N/A	#N/A	#N/A
504	0.129644	0.137983	0.0318423	0.00227445	0.177407	0.0811221	0.100076	0.0227445	0.114481	0.0379075	0.0045489	0.0667172	0.00985595	0.0576194	0.0257771	0.0101117	0.00254561	0.144746	0.0074954	0.647716	0.00431339	0.0362042	0.0101824	0.0366285	0.00926319	0.00381841	0.00466695	0.0173243	0.0476595	0.0173243	1.85892	2.23373	1.86062	3.03009	0.606546	3.51484	2.14774	3.22792	1.14694	2.74723	3.29946	2.48519	3.35561	1.09374	1.95344	0.92988	0.282179	1.49613	0.331551
505	0	0.0238011	0.612789	0.0337478	0.0156306	0.00071048	0.0191829	0.00106572	0	0.0870337	0.0156306	0.00461812	0.0838366	0.059325	0.0426288	0.0130178	0.0508876	0.185799	0.363314	0	0.0319527	0.016568	0.110059	0	0.0118343	0.156213	0	0.060355	0	0	1.21629	0.628561	0.760203	1.76063	0	1.33643	1.1447	1.40899	0	1.59233	1.53282	0	1.64551	0	0	0	1.09566	1.01094	0.771786
506	#N/A	#N/A	#N/A	#N/A	#N/A	#N/A	#N/A	#N/A	#N/A	#N/A	#N/A	#N/A	#N/A	#N/A	#N/A	0.0143103	0.00484183	0.456208	0.266408	0.00817732	0.00484183	0.0253927	0.0564881	0.000322789	0.0170002	0.034108	0.000753174	0.104906	0.00419626	0.00204433	1.04793	0.99041	0.859228	1.05856	0.733924	1.23654	2.00313	1.38864	2.67294	2.13236	1.44348	2.05028	2.28864	2.33843	2.41288	#N/A	#N/A	#N/A	#N/A
507	0.00530471	0.140883	0.438194	0.0181347	0.11621	0.0151739	0.0220824	0.00222058	0.00604491	0.0817913	0.00209721	0.0255366	0.0118431	0.0972119	0.0172712	0.0285789	0.00181865	0.870616	0.0132502	0	0.000779423	0.0436477	0.0140296	0	0.0106521	0.00207846	0	0.0145492	0	0	1.38851	1.01002	0.943124	3.96441	0	4.28417	1.65599	2.96958	0	3.49484	6.82959	0	5.74729	0	0	1.45176	0.464634	0.778517	1.52824
508	0.00361764	0.000834841	0.113538	0.00125226	0.531376	0.00166968	0.0180882	0.0034785	0.0108529	0.013914	0.00111312	0.00570474	0.0169751	0.251844	0.0257409	0.0841346	0.0721154	0.34375	0.0570913	0.00120192	0.0655048	0.121394	0.0655048	0.0078125	0.0637019	0.0588942	0.0078125	0.0450721	0.000600962	0.00540865	1.42886	1.65033	0.766842	2.00646	0.670932	2.10497	1.76638	1.95053	2.02246	2.12748	2.10414	3.01786	2.4491	0.194446	3.58692	0.753495	2.37017	1.786	0.511346
509	0.00273523	0.00264406	0.341448	9.11743e-05	0.260394	0.00300875	0.0136761	0	0.00984683	0.00920861	9.11743e-05	0.0071116	0.00619985	0.340354	0.0031911	0.0403101	0.0111111	0.55168	0.0857881	0.0444444	0.00852713	0.0555556	0.0374677	0.0126615	0.00749354	0.0170543	0.00878553	0.0193798	0.0945736	0.00516796	1.73818	1.78575	0.750562	1.53511	0.850803	2.32345	1.58617	2.53778	2.42642	2.4052	2.14825	1.39086	1.5611	0.940858	1.11057	3.2489	3.36887	0.920776	0.252162
510	0.0326409	0.206231	0.0756677	0.00296736	0.175074	0	0.0801187	0.0222552	0.135015	0.0311573	0.00593472	0.0237389	0.0192878	0.154303	0.0356083	0.00466583	0.00100883	0.431778	0.00643127	0.258134	0.00126103	0.0250946	0.0037831	0.010971	0.0114754	0.00138714	0.00277427	0.02686	0.19319	0.0211854	2.81226	2.28455	1.02467	3.0931	0.777699	3.76731	2.41487	3.55453	1.75673	2.63966	2.23586	0.984779	2.38402	0.811841	1.74949	0.908956	0.100833	0.840248	2.32079
511	0.00177187	0.0475452	0.773496	0.00155039	0.0161683	0.00605389	0.0162422	0.000221484	0.00649686	0.0197859	0.000295312	0.00996678	0.00974529	0.0863787	0.00428202	0.388448	0.136684	0.138007	0.0185185	0.00132275	0.0401235	0.0634921	0.0515873	0.00970018	0.107584	0.0233686	0.00308642	0.0114638	0.00440917	0.00220459	0.998897	1.03025	1.00291	1.64094	1.80954	1.88738	2.18544	1.73104	1.53952	1.04034	1.69813	0.954558	1.89273	1.62409	1.43068	0.568445	0.4391	0.910212	3.95368
512	0.00631558	0.00719005	0.806646	0.00068014	0.00816168	0.00534396	0.0278857	0.000971628	0.00631558	0.0466382	0.00116595	0.00553828	0.00767586	0.0663622	0.00310921	0.453771	0.00121655	0.0182482	0.0340633	0.00121655	0.0486618	0.159367	0.216545	0.00608273	0.00486618	0.0109489	0	0.0425791	0.00121655	0.00121655	1.18026	0.668972	1.02443	1.10155	0.0830485	2.00727	1.27377	1.34055	1.079	1.60308	2.02353	0	1.10438	1.1818	0.865179	1.29985	1.11622	0.870352	2.85895
513	#N/A	#N/A	#N/A	#N/A	#N/A	#N/A	#N/A	#N/A	#N/A	#N/A	#N/A	#N/A	#N/A	#N/A	#N/A	0.00103306	0.00154959	0.826188	0.0384814	0.00180785	0.000516529	0.0255682	0.00594008	0.000258264	0.0451963	0.00180785	0.000258264	0.0343492	0.0170455	0	1.4461	0.43258	1.02296	0.775855	0.875056	3.06544	1.80779	1.88028	2.15005	0.929347	1.00741	0.333536	1.96869	1.33956	0	#N/A	#N/A	#N/A	#N/A
514	0.115515	0.0124575	0.0883352	0.19026	0	0.0588901	0.112118	0.165345	0.00339751	0.0271801	0.0305776	0.0011325	0.18573	0.0011325	0.00792752	0.0215934	0.0245719	0.0104244	0.568876	0.0022338	0.018615	0.0141474	0.0424423	0	0.0230827	0.185406	0.0014892	0.0737156	0	0.0134028	0.602072	1.18876	0.945315	1.34306	1.01692	0.829273	1.08046	1.0273	0	1.51186	1.62767	1.23565	1.11126	0	1.58095	0.865166	0.225755	1.22289	0.967172
515	0.0553191	0.087234	0.0191489	0.32766	0	0.0319149	0.0595745	0.112766	0	0.0404255	0.123404	0	0.142553	0	0	0.249487	0.0287474	0.00102669	0.188912	0	0.101643	0.0102669	0.303901	0.0184805	0.00513347	0.063655	0.00410678	0.0102669	0	0.0143737	1.57526	2.09719	2.02269	1.26179	0	2.2178	1.31333	1.42859	1.75328	1.57053	1.75495	2.00898	1.85982	0	1.44815	0.558355	0.463156	0.938028	1.05806
516	#N/A	#N/A	#N/A	#N/A	#N/A	#N/A	#N/A	#N/A	#N/A	#N/A	#N/A	#N/A	#N/A	#N/A	#N/A	0.0697472	0.0139494	0.398431	0.097646	0.00087184	0.0340017	0.105493	0.121186	0.00523104	0.0113339	0.0409765	0	0.0932868	0.0043592	0.00348736	1.23665	1.57636	1.09902	1.01062	1.00614	2.32372	1.55689	1.18864	1.75067	0.95374	1.45427	0	1.55777	1.37437	1.74225	#N/A	#N/A	#N/A	#N/A
517	#N/A	#N/A	#N/A	#N/A	#N/A	#N/A	#N/A	#N/A	#N/A	#N/A	#N/A	#N/A	#N/A	#N/A	#N/A	0.0663265	0.00340136	0	0.501701	0.00680272	0.0272109	0.0102041	0.29932	0	0	0.042517	0	0.0170068	0	0.0255102	1.13481	2.1163	0	1.71962	0.366619	1.32856	1.548	1.40031	0	0	1.34609	0	1.55685	0	1.40952	#N/A	#N/A	#N/A	#N/A
518	#N/A	#N/A	#N/A	#N/A	#N/A	#N/A	#N/A	#N/A	#N/A	#N/A	#N/A	#N/A	#N/A	#N/A	#N/A	0.0508772	0.0526316	0.00701754	0.45614	0.00175439	0.0491228	0.00701754	0.210526	0.00350877	0.0105263	0.133333	0.00175439	0.00877193	0.00701754	0	3.11416	1.40961	1.40091	2.73414	10.218	3.92998	12.8151	4.23067	10.3335	9.19089	2.85864	7.1549	6.31602	10.8576	0	#N/A	#N/A	#N/A	#N/A
519	0.000923945	0.0425987	0.670492	0.00919082	0.00403618	0.00218829	0.0223206	0.000826687	0.00301498	0.179099	0.000778059	0.00461972	0.00787784	0.0490177	0.00301498	0.0165073	0.00138846	0.711817	0.0407282	0	0.00277692	0.0782166	0.0313175	0.00185128	0.0277692	0.00447393	0	0.0820734	0.00046282	0.000617093	1.98873	0.943808	0.849289	1.5353	0	2.88536	1.53022	2.26137	1.72407	1.10041	1.73694	0	1.90369	3.75524	2.85779	1.81131	0.825324	0.958532	0.839457
520	0	0	0.047619	0.166667	0	0	0.0238095	0.047619	0.0238095	0.0238095	0.119048	0.047619	0.190476	0.0238095	0.285714	0.00446429	0.0178571	0.00446429	0.526786	0.0178571	0.0133929	0.00446429	0.142857	0.00892857	0.03125	0.0625	0.00446429	0.0848214	0.00446429	0.0714286	3.02464	0.236751	0.368274	5.46018	8.06725	3.48365	5.9118	5.63165	3.82949	0.300454	4.83658	2.18706	6.5837	6.8256	5.26938	0	0	0.625605	1.11997
521	#N/A	#N/A	#N/A	#N/A	#N/A	#N/A	#N/A	#N/A	#N/A	#N/A	#N/A	#N/A	#N/A	#N/A	#N/A	0.039823	0.00147493	0.241888	0.212389	0.00589971	0.00589971	0.0530973	0.106195	0.0324484	0.00294985	0.0132743	0	0.249263	0.0147493	0.020649	1.1093	0.272098	0.821101	0.974163	1.50519	1.54361	1.57254	1.61054	1.01017	12.4514	0.814295	0	1.16095	0.884608	6.52706	#N/A	#N/A	#N/A	#N/A
522	0.0030479	0.316255	0.0137881	0.23193	0.0011611	0.0312046	0.00725689	0.029463	0.00101597	0.0345428	0.242816	0.00696662	0.0582003	0.00261248	0.0197388	0.0900173	0.0126947	0.0207732	0.317369	0.00115407	0.0432776	0.0519331	0.208886	0.0126947	0.016734	0.0796307	0.00865551	0.110791	0.00577034	0.0196192	1.14308	1.61907	1.30288	1.00301	0.375076	1.64768	1.38581	1.23464	1.83694	1.68936	1.32589	1.19114	1.21566	1.09182	1.57412	1.17075	0.626604	0.891586	1.23682
523	0.182131	0.0549828	0.113402	0.0309278	0.0103093	0.137457	0.111684	0.0343643	0.0773196	0.0893471	0.0103093	0.0360825	0.04811	0.032646	0.0309278	0.0201532	0.00584442	0.70657	0.0259976	0.0082628	0.0082628	0.0792019	0.0199516	0.0038291	0.0173317	0.0118904	0.00120919	0.0733575	0.0151149	0.00302297	1.2985	1.31441	0.956388	1.45348	0.537016	2.16911	1.60387	1.66515	1.47285	1.71966	1.47505	1.97178	1.61263	1.14883	1.35294	0.71371	0.533447	1.26878	1.3633
524	0.00202429	0.000539811	0.829825	0.000269906	0.00269906	0.00148448	0.0512821	0.000269906	0.00404858	0.017274	0	0.00107962	0.00607287	0.082726	0.000404858	0.0944947	0.00739523	0.447823	0.0205423	0	0.0221857	0.268694	0.0230074	0.00410846	0.0632703	0.00410846	0	0.0402629	0.00164339	0.00246508	1.25933	0.61327	1.15946	0.586383	0	1.37359	1.4017	1.45997	0.975055	1.05101	1.2957	0	1.65795	0.904963	1.32988	1.36973	0.461099	0.943171	0.914981
525	0.000545777	0.0113249	0.844181	0	0.000272889	0.00095511	0.00982399	0	0.000136444	0.102879	0.000272889	0.00095511	0.0106427	0.0178742	0.000136444	0.0144928	0.00467508	0.446938	0.0752688	0.152875	0.00420757	0.0528284	0.0154278	0.00140252	0.0444133	0.0168303	0.000467508	0.088359	0.0626461	0.0191678	1.07258	1.01723	1.17605	1.94866	0.336465	1.49491	1.64978	2.57654	2.57419	1.44725	2.7532	0.57876	2.103	0.762004	0.678741	0.51235	1.23917	0.974979	0
526	#N/A	#N/A	#N/A	#N/A	#N/A	#N/A	#N/A	#N/A	#N/A	#N/A	#N/A	#N/A	#N/A	#N/A	#N/A	0.00178811	0.000894055	0	0.854716	0	0.00268216	0.000894055	0.0563254	0	0.000447027	0.0429146	0	0.0286097	0	0.0107287	0.950085	1.53665	0	1.06337	0	1.2945	0.6904	1.27369	0	1.44793	1.25821	0	1.36847	0	0.882831	#N/A	#N/A	#N/A	#N/A
527	#N/A	#N/A	#N/A	#N/A	#N/A	#N/A	#N/A	#N/A	#N/A	#N/A	#N/A	#N/A	#N/A	#N/A	#N/A	0.0332226	0.00664452	0.679956	0.0387597	0.00110742	0.013289	0.0509413	0.0365449	0	0.0332226	0.00996678	0	0.0830565	0.0055371	0.00775194	3.2159	1.26239	0.985549	2.83376	0.48708	3.13277	2.27393	3.20828	0	2.67787	5.2855	0	2.83624	0.422073	0.649466	#N/A	#N/A	#N/A	#N/A
528	0.0142899	0.0293164	0.507219	0.00662935	0.0433117	0.0120801	0.053624	0.0145846	0.0222451	0.0467001	0.00353565	0.00928108	0.0362404	0.184001	0.0169417	0.0254777	0.044586	0.273885	0.0254777	0	0.0764331	0.140127	0.0509554	0	0.235669	0.0318471	0	0.0955414	0	0	6.80989	2.84017	5.41396	4.9594	0	3.77829	6.69978	5.65943	0	3.98172	5.1344	0	5.77515	0	0	1.46781	0.288823	0.79323	1.55205
529	0.0428287	0.0717131	0.0657371	0.229084	0.00298805	0.0986056	0.0423307	0.0687251	0.0064741	0.060757	0.123008	0.0124502	0.145916	0.00547809	0.0239044	0.0173655	0.0211775	0.0016942	0.721728	0	0.00974163	0.000847099	0.0965693	0.00423549	0.00550614	0.106734	0.000847099	0.00804744	0	0.00550614	1.45403	1.51478	0.555467	1.0308	0	2.4099	3.414	1.6602	0.700504	2.07995	1.41997	1.05014	1.86651	0	1.17311	0.689238	0.671297	0.851626	1.06762
530	0.00293363	0.00513385	0.625596	0.000733407	0.0253025	0.00733407	0.0605061	0.000366703	0.0113678	0.0770077	0.00183352	0.0161349	0.0220022	0.13568	0.00806747	0.0151231	0.000312891	0.834793	0.00949103	0.000104297	0.00166875	0.0467251	0.0103254	0.000208594	0.0125156	0.00135586	0.000104297	0.0637255	0.00260743	0.000938673	1.44019	1.10063	0.929486	2.06338	0.194607	1.86569	1.95306	2.47444	3.67871	1.37995	2.25682	1.70212	2.11788	2.05526	3.54082	0.746334	0.913948	0.911731	2.10008
531	0.00665557	0.499168	0.00499168	0.014975	0.0815308	0.0665557	0.00665557	0.00831947	0.0399334	0.0499168	0.0549085	0.118136	0	0.0332779	0.014975	#N/A	#N/A	#N/A	#N/A	#N/A	#N/A	#N/A	#N/A	#N/A	#N/A	#N/A	#N/A	#N/A	#N/A	#N/A	#N/A	#N/A	#N/A	#N/A	#N/A	#N/A	#N/A	#N/A	#N/A	#N/A	#N/A	#N/A	#N/A	#N/A	#N/A	1.5185	0.824452	1.06931	1.10658
532	#N/A	#N/A	#N/A	#N/A	#N/A	#N/A	#N/A	#N/A	#N/A	#N/A	#N/A	#N/A	#N/A	#N/A	#N/A	0.0257235	0.101286	0	0.430868	0.00482315	0.0209003	0	0.144695	0.00321543	0	0.223473	0.00803859	0.0096463	0	0.0273312	2.79856	2.04505	0	3.49452	0.563956	2.84152	0	3.85034	8.36589	0	3.0684	19.962	6.28967	0	6.42928	#N/A	#N/A	#N/A	#N/A
533	#N/A	#N/A	#N/A	#N/A	#N/A	#N/A	#N/A	#N/A	#N/A	#N/A	#N/A	#N/A	#N/A	#N/A	#N/A	0.00406386	0	0.882729	0.0095791	0	0.000580552	0.0406386	0.00435414	0	0.00667634	0.000290276	0	0.0455733	0.00406386	0.00145138	1.33744	0	0.990814	3.99529	0	2.79142	1.66065	2.43056	0	1.60952	0.391692	0	2.10251	0.822735	2.35493	#N/A	#N/A	#N/A	#N/A
534	0.000559597	0.316172	0.178176	0.000223839	0.0503637	0.0040291	0.0074986	0	0.00492445	0.200336	0.00503637	0.149077	0.00537213	0.0767767	0.00145495	0.0094541	0.00243977	0.63251	0.0402562	0.0198231	0.00152486	0.150351	0.00579445	0.00274474	0.0295822	0.010674	0	0.0722781	0.020738	0.00182983	1.5788	0.874986	0.981338	1.00927	0.476531	1.79355	1.35145	1.69785	0.454045	1.51769	1.12836	0	1.57206	0.754196	1.25735	0.925785	0.856609	1.11155	0.691135
535	#N/A	#N/A	#N/A	#N/A	#N/A	#N/A	#N/A	#N/A	#N/A	#N/A	#N/A	#N/A	#N/A	#N/A	#N/A	0.093199	0.00251889	0.172544	0.149874	0.0881612	0.00629723	0.110831	0.0831234	0.0491184	0.0151134	0.0201511	0.00881612	0.0377834	0.0163728	0.146096	1.47761	1.70786	1.43467	1.80186	1.79964	1.95051	1.85148	2.34565	1.84203	1.33314	1.67844	1.64599	2.32519	1.74119	1.58357	#N/A	#N/A	#N/A	#N/A
536	0	0.00183993	0	0.179699	0.398651	0	0.000613309	0.00398651	0.00306654	0.000306654	0.0131861	0.0153327	0.00551978	0.00766636	0.370132	0.0414747	0.00576037	0	0.673963	0.00115207	0.0172811	0	0.190092	0.00806452	0	0.0437788	0.00115207	0	0	0.0172811	1.11038	10.4972	0	1.10269	8.96403	7.22421	0	1.71147	3.63754	0	3.15965	3.80526	0	0	2.29052	0	0.302446	0	0.893537
537	0.00676329	0.0444444	0.14686	0.27343	0	0.0405797	0.0676329	0.0357488	0	0.131401	0.120773	0.000966184	0.128502	0	0.00289855	0.110609	0.140277	0.17059	0.191551	0.00483715	0.0780393	0.0383747	0.125766	0.00935182	0.0348275	0.0422444	0.0245082	0.0232183	0.00290229	0.00290229	1.50166	0.726863	0.227367	1.28905	0.34444	1.46636	1.27464	1.47641	2.80234	0.657258	1.11206	0.670981	1.41718	0.724242	4.83633	1.93265	0.952832	1.00962	0.617012
538	0.00567376	0.176596	0.268085	0.0205674	0	0.029078	0.0503546	0.00141844	0	0.403546	0.0205674	0.00070922	0.0212766	0.00070922	0.00141844	0	0.0167203	0.125402	0.355627	0.0096463	0.00192926	0.00321543	0.00771704	0.00192926	0.0733119	0.096463	0.00578778	0.19164	0.0289389	0.081672	0	1.25394	0.978792	1.4025	1.16781	0.821501	0.750649	0.852183	0.963213	0.911744	1.88545	1.45304	1.53167	1.94476	1.58035	1.13259	0.949737	0.978798	0.811558
539	#N/A	#N/A	#N/A	#N/A	#N/A	#N/A	#N/A	#N/A	#N/A	#N/A	#N/A	#N/A	#N/A	#N/A	#N/A	0.0481523	0.00783875	0.240761	0.0335946	0.0268757	0.0302352	0.236282	0.0481523	0.0391937	0.0615901	0.0246361	0.00223964	0.133259	0.0593505	0.00783875	1.58786	1.27423	1.56711	1.76371	0.88961	1.73552	1.72657	2.18117	1.78419	1.64387	1.79444	1.6241	2.08511	1.55182	2.37917	#N/A	#N/A	#N/A	#N/A
540	0.000995565	0.0193683	0.847135	0.00045253	0	0.00217214	0.0100462	9.05059e-05	0	0.101095	0.00235315	0.000905059	0.0119468	0.00316771	0.000271518	#N/A	#N/A	#N/A	#N/A	#N/A	#N/A	#N/A	#N/A	#N/A	#N/A	#N/A	#N/A	#N/A	#N/A	#N/A	#N/A	#N/A	#N/A	#N/A	#N/A	#N/A	#N/A	#N/A	#N/A	#N/A	#N/A	#N/A	#N/A	#N/A	#N/A	3.0192	1.8951	0.881768	2.23481
541	0.0103529	0.00141176	0.0423529	0.625882	0.000470588	0.00447059	0.0336471	0.0470588	0.00188235	0.00611765	0.02	0.00141176	0.161647	0.00494118	0.0383529	0.0295082	0.0471311	0.00819672	0.504508	0.000409836	0.027459	0.0168033	0.136066	0.00204918	0.00942623	0.191803	0.000819672	0.0209016	0.000409836	0.0045082	1.2682	1.10389	1.28526	1.27621	0.0588902	1.59685	1.46305	1.54894	1.12827	2.17293	1.38786	4.37181	1.99918	1.87764	1.59469	1.06852	0.601466	1.14991	0.886093
542	3.93391e-05	0.00314713	0.92319	0.000413061	0.000137687	0.000275374	0.00818253	3.93391e-05	7.86782e-05	0.04762	0.000177026	0.000590087	0.00552714	0.0104052	0.000177026	0.0469613	0.285144	0.0733579	0.112646	0.0116636	0.0592388	0.03407	0.100982	0.024248	0.131676	0.0331492	0.00153468	0.0463475	0.0135052	0.0254758	1.34081	0.892954	0.892726	1.48152	1.20468	1.26396	1.59237	1.5419	1.49385	0.939414	1.47339	1.34387	1.65843	1.08639	1.54271	1.88937	1.29452	0.981186	2.09016
543	#N/A	#N/A	#N/A	#N/A	#N/A	#N/A	#N/A	#N/A	#N/A	#N/A	#N/A	#N/A	#N/A	#N/A	#N/A	0.013587	0.132699	0.026721	0.39538	0.000452899	0.0253623	0.0271739	0.0380435	0.00226449	0.0253623	0.217391	0.000905797	0.0887681	0.00362319	0.00226449	2.52306	0.797538	2.3585	1.01829	3.3388	2.28997	2.82066	2.1872	5.36934	1.79875	1.28725	2.69795	2.0086	4.87121	2.74151	#N/A	#N/A	#N/A	#N/A
544	0.00946746	0.0556213	0.455621	0.00769231	0.0372781	0.0183432	0.0656805	0.0035503	0.0260355	0.152071	0.0153846	0.0201183	0.0289941	0.0840237	0.0201183	#N/A	#N/A	#N/A	#N/A	#N/A	#N/A	#N/A	#N/A	#N/A	#N/A	#N/A	#N/A	#N/A	#N/A	#N/A	#N/A	#N/A	#N/A	#N/A	#N/A	#N/A	#N/A	#N/A	#N/A	#N/A	#N/A	#N/A	#N/A	#N/A	#N/A	1.30064	0.37832	0.702717	1.55958
545	0.00440529	0.0726872	0.176211	0.0352423	0.00660793	0.030837	0.0550661	0.0440529	0.00881057	0.174009	0.0859031	0.0352423	0.200441	0.0550661	0.0154185	0.135988	0.000751315	0.0901578	0.204358	0.105935	0.0105184	0.0601052	0.135237	0.0247934	0.014275	0.014275	0.00450789	0.069121	0.054846	0.0751315	2.27592	0.194874	0.378286	0.94945	0.396355	1.55913	1.57016	2.03084	1.32284	0.426397	0.685894	0.872507	0.976315	0.366786	1.00358	0.80017	1.30034	1.01359	0.897205
546	0.0113865	0.282652	0.137977	0.150703	0	0.0120563	0.0495646	0.0221031	0	0.138647	0.0522438	0.00133958	0.131949	0.00736772	0.00200938	0.0289017	0.0192678	0.0231214	0.560694	0.00192678	0.00192678	0.0134875	0.159923	0.00578035	0.0154143	0.0789981	0	0.0655106	0.00385356	0.0211946	1.32547	2.21458	1.15558	1.91695	1.4332	11.4519	3.02496	2.51215	1.2117	3.06257	2.83199	0	3.94327	0.881945	2.1334	0.796011	0.287592	1.11842	1.50983
547	0.066087	0.0173913	0.0713043	0.351304	0	0.0434783	0.132174	0.151304	0.00173913	0.026087	0.0486957	0	0.0782609	0	0.0121739	0.11895	0.021329	0.02379	0.269893	0.0278917	0.0418376	0.0410172	0.210829	0.0311731	0.0205086	0.104184	0.00410172	0.0656276	0.00574241	0.0131255	1.64739	1.38061	1.42948	1.25243	0.764733	1.46726	1.62069	1.69596	1.31096	1.33532	1.27398	1.13248	1.88503	2.09581	1.71625	1.34265	1.06902	0.656766	0.69269
548	0.0110035	0.0171655	0.514525	0.000440141	0.0303697	0.0149648	0.114877	0.00396127	0.0264085	0.0695423	0.0022007	0.0202465	0.0149648	0.152729	0.00660211	0.0901468	0.00698812	0.152341	0.343816	0.00628931	0.00349406	0.07058	0.18239	0.000698812	0.0167715	0.0146751	0	0.0992313	0.000698812	0.0118798	1.24073	0.326863	0.810798	1.25392	0.177966	1.52593	1.1311	1.37573	2.05591	1.46232	2.06178	0	1.06012	1.14958	0.442815	1.08321	0.709657	0.763518	0.911756
549	0.00014453	0.0244255	0.00794913	0.536927	0.0322301	0.00115624	0.00101171	0.00448042	0.0014453	0.0130077	0.0589681	0.00982801	0.0624368	0.0121405	0.233849	0.00801603	0.0881764	0.0160321	0.276553	0.0856713	0.0360721	0.00300601	0.0586172	0.00651303	0.00250501	0.24499	0.00751503	0.0265531	0.0380762	0.101703	0.927989	1.23334	0.48683	1.24017	0.32352	2.05612	2.95821	1.96218	0.863133	2.3595	1.42342	1.56137	1.07569	0.58652	0.451577	0.557639	0.541854	0.929693	1.05344
550	0.00175901	0.00278511	0	0.853562	0.00205218	0.00117268	0.000732923	0.044122	0.00117268	0	0.0447083	0.00146585	0.0161243	0.000146585	0.0301964	0.0911384	0.0038675	0.431478	0.0319489	0.0126114	0.00554902	0.218429	0.0221961	0.0208508	0.0144611	0.0173197	0.00269043	0.0812174	0.0380024	0.00823945	0.587145	1.81165	0.869592	2.71164	1.94686	2.50956	0.770501	2.65669	0.986529	2.47668	2.29374	4.46889	2.54706	2.06147	2.94027	1.01123	0.935168	0	0.996043
551	#N/A	#N/A	#N/A	#N/A	#N/A	#N/A	#N/A	#N/A	#N/A	#N/A	#N/A	#N/A	#N/A	#N/A	#N/A	0.0566038	0.081761	0.0440252	0.166667	0	0.081761	0.113208	0.150943	0	0.0786164	0.0974843	0.00943396	0.113208	0.00628931	0	5.35605	4.13461	4.86419	2.9394	0	4.81198	5.56672	5.09609	0	4.5671	4.79735	3.15307	5.099	5.97978	0	#N/A	#N/A	#N/A	#N/A
552	0.00529101	0.250441	0.199295	0.0299824	0.0446796	0.0346855	0.0188125	0.00470312	0.021164	0.12522	0.0205761	0.0870076	0.0241035	0.0940623	0.0399765	0.0461463	0.0643103	0.208149	0.177712	0.00294551	0.0196367	0.0726559	0.0922926	0.00736377	0.0505646	0.110947	0.00638193	0.105547	0.0112911	0.024055	1.04165	0.907812	0.718441	1.82711	0.747699	1.17592	0.806773	1.62328	1.10567	1.42854	1.22324	0.956848	1.4648	1.67792	1.12694	0.550779	0.318431	0.651838	1.9092
[truncated: 11 more columns]
