# Supplementary material for: Multiplex immunofluorescence and single‐cell transcriptomic profiling reveal the spatial cell interaction networks in the non‐small cell lung cancer microenvironment
Source: Clin Transl Med. 2023 Jan 1;13(1):e1155. doi: 10.1002/ctm2.1155 (PMC9806015; doi:10.1002/ctm2.1155)
Supplement: Supplementary file 28 — Supporting information. Supporting information. Supplementary data 1. Multiplex immunofluorescence images used to train the algorithm in the inform software and the corresponding clinical characteristics of these patients. [file CTM2-13-e1155-s001.xlsx]

## Sheet: Supplementary data
Supplementary data 1. Multiplex immunofluorescence images used to train the algorithm in the inform software and the corresponding clinical characteristics of these patients.
Patient ID	DFS	DFS status	Sex	Age	Pathological subtype	T stage	Vascular cancer embolus	Number of lymph nodes resection	N stage	Clinical stage
1	2274	0	Female	58	Lung adenocarcinoma	T1	NO	24	N0	IB
2	573	1	Male	77	Lung adenocarcinoma	T1	YES	1	N2	IIIB
3	2246	0	Female	58	Lung adenocarcinoma	T1	NO	28	N0	IIA
4	608	1	Female	56	Sqamous cell lung cancer	T2	YES	24	N2	IIIB
5	176	1	Male	62	Lung adenocarcinoma	T3	YES	32	N2	IIIB
6	254	1	Male	58	Lung adenocarcinoma	T1	YES	8	N1	IIB
7	345	1	Female	50	Lung adenocarcinoma	T2	YES	20	N2	IIIB
8	162	1	Male	71	Sqamous cell lung cancer	T3	NO	13	N0	IIB
9	1574	1	Male	52	Lung adenocarcinoma	T1	NO	12	N0	IB
10	1873	0	Female	77	Lung adenocarcinoma	T1	YES	15	N0	IIA
11	1839	0	Male	77	Lung adenocarcinoma	T2	YES	0	N0	IA
12	235	1	Male	73	Sqamous cell lung cancer	T2	NO	18	N0	IB
13	1701	0	Male	53	Lung adenocarcinoma	T2	YES	22	N0	IB
14	953	1	Male	65	Lung adenocarcinoma	T2	YES	22	N2	IIIB
15	1439	0	Female	55	Lung adenocarcinoma	T1	NO	19	N0	IB
